# Supplementary material for: Hyponatraemia reversibly affects human myometrial contractility. An in vitro pilot study
Source: PLoS One. 2020 Jan 23;15(1):e0220020. doi: 10.1371/journal.pone.0220020 (PMC6977732; doi:10.1371/journal.pone.0220020)
Supplement: S1 Fig — (XLSX) [file pone.0220020.s002.xlsx]

## Sheet: Sammanställning_logg_LB_5
Pat	areaC_mean_mN	areaS_mean_mN	frekvC_mean	frekvS_mean	AmplC_mean	AmplS_mean
5	8.41088	10.4518	8.60417	13.3125	4.75141	4.6762
6	14.3737	20.716	9.3125	13.75	9.3309	9.21094
7	19.1505	24.1859	7.02083	10.5	10.7235	11.7178
8	25.0009	37.4544	5.08333	6.33333	23.3197	20.9021
9	22.4918	26.1199	17.4167	32	8.80236	5.08212
10	16.1223	17.7733	7.5625	13	10.1745	9.04851
11	6.6578	11.0466	5.58333	11	15.3225	15.2076
