# Supplementary material for: Hyponatraemia reversibly affects human myometrial contractility. An in vitro pilot study
Source: PLoS One. 2020 Jan 23;15(1):e0220020. doi: 10.1371/journal.pone.0220020 (PMC6977732; doi:10.1371/journal.pone.0220020)
Supplement: S2 Fig — (XLSM) [file pone.0220020.s003.xlsm]

## Sheet: Raw data
	F_max	7.03					Max	6.54
	a	5					Dubbel
	b	-2					x-justering	0.65
	x	F	F_	F_prim	Flytande medel		x	F		F_prim
	0	1.04	0.147937				0	1.26	0.192661
	0.00166667	1.02	0.145092	-12	12.8		0.00166667	1.29	0.197248	18	32.2
	0.00333333	1.04	0.147937	12	14.6		0.00333333	1.31	0.200306	12	32.2
	0.005	1.05	0.14936	6	15		0.005	1.35	0.206422	24	32.8
	0.00666667	1.05	0.14936	0	16.8		0.00666667	1.39	0.212538	24	32.6
	0.00833333	1.06	0.150782	6	17.6		0.00833333	1.42	0.217125	18	33.6
	0.01	1.06	0.150782	0	19.4		0.01	1.48	0.2263	36	33
	0.0116667	1.05	0.14936	-6	20		0.0116667	1.55	0.237003	42	33.6
	0.0133333	1.02	0.145092	-18	22		0.0133333	1.59	0.243119	24	32.4
	0.015	1.08	0.153627	36	23.6		0.015	1.65	0.252294	36	32.6
	0.0166667	1.07	0.152205	-6	24		0.0166667	1.72	0.262997	42	32.2
	0.0183333	1.07	0.152205	0	25.2		0.0183333	1.76	0.269113	24	31.8
	0.02	1.08	0.153627	6	26.4		0.02	1.84	0.281346	48	31.8
	0.0216667	1.08	0.153627	0	27.4		0.0216667	1.89	0.288991	30	31
	0.0233333	1.09	0.15505	6	28.6		0.0233333	1.95	0.298165	36	30.6
	0.025	1.09	0.15505	0	29.6		0.025	2.01	0.307339	36	30.6
	0.0266667	1.12	0.159317	18	31		0.0266667	2.07	0.316514	36	30.4
	0.0283333	1.14	0.162162	12	31.6		0.0283333	2.13	0.325688	36	29.6
	0.03	1.16	0.165007	12	32		0.03	2.22	0.33945	54	29.2
	0.0316667	1.19	0.169275	18	32.8		0.0316667	2.27	0.347095	30	28.2
	0.0333333	1.2	0.170697	6	33.2		0.0333333	2.3	0.351682	18	28
	0.035	1.26	0.179232	36	34.8		0.035	2.38	0.363914	48	28.2
	0.0366667	1.28	0.182077	12	33.6		0.0366667	2.42	0.370031	24	27
	0.0383333	1.31	0.186344	18	34.6		0.0383333	2.51	0.383792	54	27.2
	0.04	1.37	0.194879	36	35		0.04	2.56	0.391437	30	26.4
	0.0416667	1.42	0.201991	30	34.8		0.0416667	2.6	0.397554	24	26
	0.0433333	1.45	0.206259	18	34.6		0.0433333	2.65	0.405199	30	25.8
	0.045	1.5	0.213371	30	34.6		0.045	2.68	0.409786	18	25.4
	0.0466667	1.59	0.226174	54	35.2		0.0466667	2.76	0.422018	48	25
	0.0483333	1.62	0.230441	18	33.4		0.0483333	2.82	0.431193	36	24.8
	0.05	1.68	0.238976	36	34		0.05	2.87	0.438838	30	24.2
	0.0516667	1.75	0.248933	42	33.4		0.0516667	2.9	0.443425	18	23.6
	0.0533333	1.79	0.254623	24	33		0.0533333	2.95	0.45107	30	24
	0.055	1.89	0.268848	60	32.8		0.055	2.98	0.455657	18	23.6
	0.0566667	1.93	0.274538	24	32.4		0.0566667	3.07	0.469419	54	23.4
	0.0583333	2.03	0.288762	60	31.8		0.0583333	3.07	0.469419	0	22.4
	0.06	2.06	0.29303	18	30.2		0.06	3.16	0.48318	54	22.6
	0.0616667	2.15	0.305832	54	31		0.0616667	3.17	0.484709	6	21.6
	0.0633333	2.2	0.312945	30	29.8		0.0633333	3.22	0.492355	30	22.2
	0.065	2.28	0.324324	48	29.4		0.065	3.26	0.498471	24	22
	0.0666667	2.33	0.331437	30	28.6		0.0666667	3.31	0.506116	30	21.6
	0.0683333	2.39	0.339972	36	28.2		0.0683333	3.35	0.512232	24	21
	0.07	2.45	0.348506	36	27.8		0.07	3.39	0.518349	24	21.4
	0.0716667	2.51	0.357041	36	27		0.0716667	3.42	0.522936	18	20.8
	0.0733333	2.57	0.365576	36	27		0.0733333	3.48	0.53211	36	21.4
	0.075	2.64	0.375533	42	26.2		0.075	3.53	0.539755	30	20.4
	0.0766667	2.7	0.384068	36	25.2		0.0766667	3.55	0.542813	12	20.2
	0.0783333	2.74	0.389758	24	25		0.0783333	3.59	0.54893	24	20
	0.08	2.8	0.398293	36	24.6		0.08	3.63	0.555046	24	20.2
	0.0816667	2.85	0.405405	30	24.4		0.0816667	3.67	0.561162	24	19.6
	0.0833333	2.94	0.418208	54	23.8		0.0833333	3.71	0.567278	24	19.4
	0.085	2.94	0.418208	0	22.2		0.085	3.73	0.570336	12	19
	0.0866667	3.01	0.428165	42	23.8		0.0866667	3.78	0.577982	30	19.6
	0.0883333	3.06	0.435277	30	22.8		0.0883333	3.83	0.585627	30	18.8
	0.09	3.11	0.44239	30	22.2		0.09	3.86	0.590214	18	18.6
	0.0916667	3.15	0.44808	24	21.6		0.0916667	3.89	0.594801	18	18.4
	0.0933333	3.18	0.452347	18	22		0.0933333	3.92	0.599388	18	18.2
	0.095	3.26	0.463727	48	21.2		0.095	3.93	0.600917	6	18.4
	0.0966667	3.26	0.463727	0	20.4		0.0966667	4	0.611621	42	18.4
	0.0983333	3.32	0.472262	36	21.2		0.0983333	4.03	0.616208	18	17.6
	0.1	3.35	0.476529	18	20.2		0.1	4.05	0.619266	12	17.6
	0.101667	3.4	0.483642	30	20.4		0.101667	4.1	0.626911	30	17.8
	0.103333	3.43	0.487909	18	20.4		0.103333	4.13	0.631498	18	16.8
	0.105	3.51	0.499289	48	20.2		0.105	4.15	0.634557	12	17.2
	0.106667	3.52	0.500711	6	19.2		0.106667	4.19	0.640673	24	17
	0.108333	3.54	0.503556	12	19.8		0.108333	4.2	0.642202	6	16.4
	0.11	3.61	0.513514	42	19.8		0.11	4.24	0.648318	24	16.8
	0.111667	3.64	0.517781	18	19.6		0.111667	4.28	0.654434	24	16.4
	0.113333	3.67	0.522048	18	19.2		0.113333	4.32	0.66055	24	16.2
	0.115	3.71	0.527738	24	19		0.115	4.34	0.663609	12	16
	0.116667	3.74	0.532006	18	18.8		0.116667	4.36	0.666667	12	16
	0.118333	3.78	0.537696	24	19.2		0.118333	4.42	0.675841	36	16.4
	0.12	3.8	0.540541	12	18.6		0.12	4.43	0.67737	6	15.8
	0.121667	3.86	0.549075	36	18.8		0.121667	4.49	0.686544	36	15.6
	0.123333	3.88	0.55192	12	18		0.123333	4.5	0.688073	6	14.8
	0.125	3.9	0.554765	12	18.6		0.125	4.54	0.69419	24	15
	0.126667	3.95	0.561878	30	18.2		0.126667	4.55	0.695719	6	14.8
	0.128333	3.97	0.564723	12	18		0.128333	4.6	0.703364	30	15
	0.13	4.02	0.571835	30	18.6		0.13	4.61	0.704893	6	14.6
	0.131667	4.04	0.57468	12	17.8		0.131667	4.64	0.70948	18	14.2
	0.133333	4.05	0.576102	6	18.4		0.133333	4.66	0.712538	12	14.2
	0.135	4.13	0.587482	48	18.6		0.135	4.71	0.720183	30	14.2
	0.136667	4.15	0.590327	12	17.6		0.136667	4.72	0.721713	6	13.8
	0.138333	4.17	0.593172	12	17.4		0.138333	4.76	0.727829	24	14
	0.14	4.19	0.596017	12	17.6		0.14	4.78	0.730887	12	14
	0.141667	4.25	0.604552	36	17.6		0.141667	4.8	0.733945	12	13.8
	0.143333	4.24	0.603129	-6	17.4		0.143333	4.84	0.740061	24	13.8
	0.145	4.28	0.608819	24	17.8		0.145	4.85	0.74159	6	13.6
	0.146667	4.32	0.614509	24	17		0.146667	4.88	0.746177	18	13.8
	0.148333	4.33	0.615932	6	17.4		0.148333	4.91	0.750765	18	13.6
	0.15	4.37	0.621622	24	17.4		0.15	4.94	0.755352	18	13.2
	0.151667	4.42	0.628734	30	17		0.151667	4.94	0.755352	0	12.8
	0.153333	4.44	0.631579	12	16.4		0.153333	4.99	0.762997	30	13.6
	0.155	4.47	0.635846	18	16.6		0.155	5	0.764526	6	12.4
	0.156667	4.51	0.641536	24	16.4		0.156667	5.01	0.766055	6	12.4
	0.158333	4.53	0.644381	12	16		0.158333	5.04	0.770642	18	13
	0.16	4.59	0.652916	36	15.8		0.16	5.06	0.7737	12	13
	0.161667	4.6	0.654339	6	15.4		0.161667	5.09	0.778287	18	12.4
	0.163333	4.62	0.657183	12	16		0.163333	5.12	0.782875	18	12.8
	0.165	4.65	0.661451	18	16.2		0.165	5.14	0.785933	12	12.2
	0.166667	4.7	0.668563	30	16.2		0.166667	5.18	0.792049	24	12.4
	0.168333	4.71	0.669986	6	15.6		0.168333	5.21	0.796636	18	11.4
	0.17	4.74	0.674253	18	15.8		0.17	5.21	0.796636	0	11.4
	0.171667	4.76	0.677098	12	16		0.171667	5.23	0.799694	12	11.4
	0.173333	4.81	0.684211	30	15.6		0.173333	5.25	0.802752	12	12.2
	0.175	4.81	0.684211	0	15.4		0.175	5.28	0.807339	18	11.6
	0.176667	4.85	0.6899	24	15.4		0.176667	5.3	0.810398	12	11.4
	0.178333	4.9	0.697013	30	15.2		0.178333	5.33	0.814985	18	11.2
	0.18	4.91	0.698435	6	14.6		0.18	5.32	0.813456	-6	10.8
	0.181667	4.96	0.705548	30	15		0.181667	5.35	0.818043	18	11.6
	0.183333	4.98	0.708393	12	14.6		0.183333	5.37	0.821101	12	10.8
	0.185	5.01	0.71266	18	14.6		0.185	5.4	0.825688	18	10.6
	0.186667	5.02	0.714083	6	14.6		0.186667	5.42	0.828746	12	10.2
	0.188333	5.05	0.71835	18	14.8		0.188333	5.46	0.834862	24	10.2
	0.19	5.07	0.721195	12	14.2		0.19	5.47	0.836391	6	9.6
	0.191667	5.12	0.728307	30	14.2		0.191667	5.49	0.83945	12	10
	0.193333	5.13	0.72973	6	13.4		0.193333	5.52	0.844037	18	9.4
	0.195	5.13	0.72973	0	13.6		0.195	5.54	0.847095	12	9.2
	0.196667	5.19	0.738265	36	14		0.196667	5.56	0.850153	12	9.2
	0.198333	5.2	0.739687	6	13.4		0.198333	5.57	0.851682	6	9.2
	0.2	5.22	0.742532	12	13.6		0.2	5.58	0.853211	6	9.4
	0.201667	5.24	0.745377	12	13.6		0.201667	5.62	0.859327	24	9.4
	0.203333	5.27	0.749644	18	13.6		0.203333	5.61	0.857798	-6	8.8
	0.205	5.29	0.752489	12	13.2		0.205	5.62	0.859327	6	9
	0.206667	5.31	0.755334	12	14.2		0.206667	5.66	0.865443	24	9
	0.208333	5.32	0.756757	6	13.4		0.208333	5.69	0.870031	18	8.6
	0.21	5.36	0.762447	24	13.4		0.21	5.68	0.868502	-6	8
	0.211667	5.4	0.768137	24	13		0.211667	5.73	0.876147	30	8.8
	0.213333	5.43	0.772404	18	12.8		0.213333	5.73	0.876147	0	8
	0.215	5.46	0.776671	18	12.6		0.215	5.76	0.880734	18	8.2
	0.216667	5.48	0.779516	12	12.2		0.216667	5.75	0.879205	-6	7.8
	0.218333	5.5	0.782361	12	12.4		0.218333	5.78	0.883792	18	8.4
	0.22	5.54	0.788051	24	12.4		0.22	5.78	0.883792	0	8.2
	0.221667	5.54	0.788051	0	11.6		0.221667	5.84	0.892966	36	8
	0.223333	5.58	0.793741	24	12		0.223333	5.83	0.891437	-6	7
	0.225	5.58	0.793741	0	11.8		0.225	5.85	0.894495	12	7.4
	0.226667	5.61	0.798009	18	11.8		0.226667	5.86	0.896024	6	7.4
	0.228333	5.63	0.800853	12	11.8		0.228333	5.87	0.897554	6	7.2
	0.23	5.66	0.805121	18	11.6		0.23	5.9	0.902141	18	7
	0.231667	5.69	0.809388	18	11.2		0.231667	5.89	0.900612	-6	6.8
	0.233333	5.71	0.812233	12	10.8		0.233333	5.9	0.902141	6	7.2
	0.235	5.74	0.816501	18	10.8		0.235	5.91	0.90367	6	7
	0.236667	5.76	0.819346	12	10.6		0.236667	5.93	0.906728	12	6.8
	0.238333	5.76	0.819346	0	10.2		0.238333	5.94	0.908257	6	6.8
	0.24	5.78	0.822191	12	10.8		0.24	5.97	0.912844	18	7
	0.241667	5.79	0.823613	6	10.4		0.241667	5.96	0.911315	-6	6.4
	0.243333	5.81	0.826458	12	10.2		0.243333	5.98	0.914373	12	6.6
	0.245	5.83	0.829303	12	10.4		0.245	6	0.917431	12	6.6
	0.246667	5.86	0.83357	18	10.8		0.246667	6.02	0.920489	12	6.6
	0.248333	5.88	0.836415	12	9.8		0.248333	6.04	0.923547	12	6.6
	0.25	5.9	0.83926	12	10		0.25	6.05	0.925076	6	5.8
	0.251667	5.92	0.842105	12	9.4		0.251667	6.06	0.926606	6	5.6
	0.253333	5.93	0.843528	6	9.6		0.253333	6.06	0.926606	0	5.6
	0.255	6	0.853485	42	9.4		0.255	6.07	0.928135	6	5.8
	0.256667	5.98	0.85064	-12	8.4		0.256667	6.09	0.931193	12	5.4
	0.258333	5.99	0.852063	6	8.8		0.258333	6.09	0.931193	0	5.6
	0.26	6.01	0.854908	12	9.4		0.26	6.12	0.93578	18	5.6
	0.261667	6.04	0.859175	18	8.6		0.261667	6.13	0.937309	6	5
	0.263333	6.06	0.86202	12	8		0.263333	6.14	0.938838	6	5.2
	0.265	6.07	0.863442	6	8.4		0.265	6.15	0.940367	6	5.2
	0.266667	6.1	0.86771	18	8.2		0.266667	6.17	0.943425	12	5.2
	0.268333	6.12	0.870555	12	8		0.268333	6.19	0.946483	12	4.6
	0.27	6.12	0.870555	0	7.4		0.27	6.18	0.944954	-6	4.6
	0.271667	6.14	0.8734	12	7.6		0.271667	6.19	0.946483	6	4.8
	0.273333	6.17	0.877667	18	7.2		0.273333	6.2	0.948012	6	5
	0.275	6.17	0.877667	0	7		0.275	6.22	0.95107	12	4.6
	0.276667	6.2	0.881935	18	7		0.276667	6.22	0.95107	0	4
	0.278333	6.21	0.883357	6	6.4		0.278333	6.22	0.95107	0	4.6
	0.28	6.22	0.88478	6	6.6		0.28	6.24	0.954128	12	4.4
	0.281667	6.23	0.886202	6	6.8		0.281667	6.25	0.955657	6	4.6
	0.283333	6.25	0.889047	12	6.6		0.283333	6.25	0.955657	0	3.8
	0.285	6.27	0.891892	12	5.6		0.285	6.25	0.955657	0	4.2
	0.286667	6.27	0.891892	0	5.6		0.286667	6.27	0.958716	12	4
	0.288333	6.3	0.896159	18	5.6		0.288333	6.29	0.961774	12	3.8
	0.29	6.3	0.896159	0	5.2		0.29	6.29	0.961774	0	3.8
	0.291667	6.3	0.896159	0	5.2		0.291667	6.29	0.961774	0	3.6
	0.293333	6.33	0.900427	18	5.6		0.293333	6.31	0.964832	12	3.6
	0.295	6.37	0.906117	24	4.6		0.295	6.33	0.96789	12	3.6
	0.296667	6.35	0.903272	-12	4.2		0.296667	6.35	0.970948	12	3.4
	0.298333	6.38	0.907539	18	4.2		0.298333	6.33	0.96789	-12	2.6
	0.3	6.37	0.906117	-6	4		0.3	6.33	0.96789	0	3.4
	0.301667	6.4	0.910384	18	4.4		0.301667	6.34	0.969419	6	3.4
	0.303333	6.4	0.910384	0	3.6		0.303333	6.35	0.970948	6	3.4
	0.305	6.42	0.913229	12	3.8		0.305	6.34	0.969419	-6	3.2
	0.306667	6.42	0.913229	0	4		0.306667	6.37	0.974006	18	3.6
	0.308333	6.46	0.918919	24	3.6		0.308333	6.37	0.974006	0	2.8
	0.31	6.44	0.916074	-12	3		0.31	6.37	0.974006	0	3.2
	0.311667	6.44	0.916074	0	3.8		0.311667	6.39	0.977064	12	2.6
	0.313333	6.48	0.921764	24	3.4		0.313333	6.4	0.978593	6	2.6
	0.315	6.48	0.921764	0	3		0.315	6.41	0.980122	6	2.4
	0.316667	6.5	0.924609	12	3		0.316667	6.4	0.978593	-6	2.6
	0.318333	6.49	0.923186	-6	2.6		0.318333	6.42	0.981651	12	2.8
	0.32	6.5	0.924609	6	2.8		0.32	6.42	0.981651	0	2
	0.321667	6.5	0.924609	0	2.4		0.321667	6.44	0.984709	12	2.4
	0.323333	6.52	0.927454	12	2.8		0.323333	6.43	0.98318	-6	1.6
	0.325	6.52	0.927454	0	1.8		0.325	6.42	0.981651	-6	1.8
	0.326667	6.52	0.927454	0	2.4		0.326667	6.45	0.986239	18	2
	0.328333	6.54	0.930299	12	2.4		0.328333	6.44	0.984709	-6	1.4
	0.33	6.56	0.933144	12	2.4		0.33	6.47	0.989297	18	1.8
	0.331667	6.56	0.933144	0	1.6		0.331667	6.44	0.984709	-18	1.2
	0.333333	6.53	0.928876	-18	1.8		0.333333	6.46	0.987768	12	1.8
	0.335	6.55	0.931721	12	2.6		0.335	6.45	0.986239	-6	1
	0.336667	6.55	0.931721	0	2		0.336667	6.46	0.987768	6	1.6
	0.338333	6.56	0.933144	6	2		0.338333	6.48	0.990826	12	1
	0.34	6.56	0.933144	0	2		0.34	6.47	0.989297	-6	0.8
	0.341667	6.58	0.935989	12	2		0.341667	6.47	0.989297	0	0.8
	0.343333	6.56	0.933144	-12	1.4		0.343333	6.49	0.992355	12	1
	0.345	6.58	0.935989	12	2.2		0.345	6.5	0.993884	6	0.2
	0.346667	6.56	0.933144	-12	1.8		0.346667	6.48	0.990826	-12	0.4
	0.348333	6.58	0.935989	12	2.2		0.348333	6.5	0.993884	12	0.4
	0.35	6.59	0.937411	6	2		0.35	6.5	0.993884	0	1.81988e-11
	0.351667	6.58	0.935989	-6	1.8		0.351667	6.51	0.995413	6	-0.2
	0.353333	6.59	0.937411	6	2.2		0.353333	6.51	0.995413	0	1.8212e-11
	0.355	6.62	0.941679	18	1.6		0.355	6.52	0.996942	6	-0.6
	0.356667	6.6	0.938834	-12	1.6		0.356667	6.51	0.995413	-6	-1
	0.358333	6.61	0.940256	6	1.8		0.358333	6.53	0.998471	12	-0.4
	0.36	6.63	0.943101	12	1.6		0.36	6.5	0.993884	-18	-1.2
	0.361667	6.61	0.940256	-12	1.4		0.361667	6.52	0.996942	12	-0.6
	0.363333	6.63	0.943101	12	1.8		0.363333	6.52	0.996942	0	-0.8
	0.365	6.63	0.943101	0	1.8		0.365	6.54	1	12	-1.2
	0.366667	6.63	0.943101	0	1.4		0.366667	6.54	1	0	-2
	0.368333	6.63	0.943101	0	2		0.368333	6.52	0.996942	-12	-1.6
	0.37	6.62	0.941679	-6	2		0.37	6.54	1	12	-1.4
	0.371667	6.64	0.944523	12	2		0.371667	6.52	0.996942	-12	-2
	0.373333	6.61	0.940256	-18	1.8		0.373333	6.52	0.996942	0	-1.8
	0.375	6.64	0.944523	18	2.6		0.375	6.52	0.996942	0	-2
	0.376667	6.64	0.944523	0	2		0.376667	6.52	0.996942	0	-1.6
	0.378333	6.66	0.947368	12	2.4		0.378333	6.53	0.998471	6	-1.8
	0.38	6.64	0.944523	-12	2.2		0.38	6.53	0.998471	0	-2
	0.381667	6.65	0.945946	6	2.6		0.381667	6.53	0.998471	0	-2.6
	0.383333	6.66	0.947368	6	2.2		0.383333	6.51	0.995413	-12	-2.2
	0.385	6.65	0.945946	-6	2.2		0.385	6.53	0.998471	12	-2.6
	0.386667	6.65	0.945946	0	2.6		0.386667	6.51	0.995413	-12	-2.6
	0.388333	6.66	0.947368	6	2.8		0.388333	6.52	0.996942	6	-2.8
	0.39	6.66	0.947368	0	2.6		0.39	6.51	0.995413	-6	-2.6
	0.391667	6.65	0.945946	-6	2.6		0.391667	6.52	0.996942	6	-2.4
	0.393333	6.67	0.948791	12	3.2		0.393333	6.5	0.993884	-12	-2.8
	0.395	6.67	0.948791	0	3		0.395	6.52	0.996942	12	-2.8
	0.396667	6.67	0.948791	0	3.4		0.396667	6.5	0.993884	-12	-3.2
	0.398333	6.68	0.950213	6	3.4		0.398333	6.5	0.993884	0	-2.8
	0.4	6.68	0.950213	0	3.2		0.4	6.49	0.992355	-6	-2.8
	0.401667	6.69	0.951636	6	3.8		0.401667	6.51	0.995413	12	-2.8
	0.403333	6.67	0.948791	-12	3.2		0.403333	6.48	0.990826	-18	-3.6
	0.405	6.7	0.953058	18	3.8		0.405	6.47	0.989297	-6	-3
	0.406667	6.69	0.951636	-6	3.4		0.406667	6.49	0.992355	12	-2.8
	0.408333	6.69	0.951636	0	3.6		0.408333	6.47	0.989297	-12	-3.6
	0.41	6.7	0.953058	6	3.6		0.41	6.47	0.989297	0	-3
	0.411667	6.7	0.953058	0	3.4		0.411667	6.48	0.990826	6	-3
	0.413333	6.72	0.955903	12	3.4		0.413333	6.46	0.987768	-12	-3.8
	0.415	6.7	0.953058	-12	3.4		0.415	6.44	0.984709	-12	-3.4
	0.416667	6.73	0.957326	18	4		0.416667	6.46	0.987768	12	-2.6
	0.418333	6.73	0.957326	0	3.2		0.418333	6.45	0.986239	-6	-3.6
	0.42	6.72	0.955903	-6	3.4		0.42	6.44	0.984709	-6	-3.4
	0.421667	6.73	0.957326	6	3.6		0.421667	6.43	0.98318	-6	-3.4
	0.423333	6.74	0.958748	6	3.2		0.423333	6.42	0.981651	-6	-3.4
	0.425	6.74	0.958748	0	3.2		0.425	6.44	0.984709	12	-3.2
	0.426667	6.76	0.961593	12	3.4		0.426667	6.43	0.98318	-6	-3.6
	0.428333	6.77	0.963016	6	3.2		0.428333	6.43	0.98318	0	-3.8
	0.43	6.77	0.963016	0	3.2		0.43	6.4	0.978593	-18	-3.6
	0.431667	6.76	0.961593	-6	3		0.431667	6.42	0.981651	12	-3
	0.433333	6.77	0.963016	6	3.2		0.433333	6.38	0.975535	-24	-4
	0.435	6.78	0.964438	6	3.2		0.435	6.4	0.978593	12	-3.2
	0.436667	6.79	0.965861	6	3.2		0.436667	6.37	0.974006	-18	-4.2
	0.438333	6.79	0.965861	0	2.8		0.438333	6.39	0.977064	12	-3.6
	0.44	6.79	0.965861	0	3		0.44	6.39	0.977064	0	-4.2
	0.441667	6.81	0.968706	12	3.4		0.441667	6.38	0.975535	-6	-4.2
	0.443333	6.82	0.970128	6	2.2		0.443333	6.36	0.972477	-12	-4.8
	0.445	6.84	0.972973	12	2.6		0.445	6.36	0.972477	0	-4.2
	0.446667	6.84	0.972973	0	2.2		0.446667	6.36	0.972477	0	-5.2
	0.448333	6.84	0.972973	0	2.4		0.448333	6.36	0.972477	0	-5
	0.45	6.87	0.97724	18	2.2		0.45	6.35	0.970948	-6	-5.2
	0.451667	6.85	0.974395	-12	2		0.451667	6.33	0.96789	-12	-5
	0.453333	6.86	0.975818	6	1.8		0.453333	6.33	0.96789	0	-5.2
	0.455	6.87	0.97724	6	2.2		0.455	6.33	0.96789	0	-5.2
	0.456667	6.87	0.97724	0	1.6		0.456667	6.31	0.964832	-12	-5.8
	0.458333	6.87	0.97724	0	1.4		0.458333	6.32	0.966361	6	-6
	0.46	6.87	0.97724	0	1.8		0.46	6.32	0.966361	0	-6.4
	0.461667	6.87	0.97724	0	1.8		0.461667	6.29	0.961774	-18	-6.6
	0.463333	6.89	0.980085	12	2.2		0.463333	6.29	0.961774	0	-6.4
	0.465	6.9	0.981508	6	1.6		0.465	6.31	0.964832	12	-6.6
	0.466667	6.89	0.980085	-6	2		0.466667	6.28	0.960245	-18	-7
	0.468333	6.9	0.981508	6	1.6		0.468333	6.28	0.960245	0	-7.4
	0.47	6.9	0.981508	0	1.8		0.47	6.27	0.958716	-6	-8
	0.471667	6.89	0.980085	-6	1.4		0.471667	6.26	0.957187	-6	-8.2
	0.473333	6.9	0.981508	6	2.2		0.473333	6.26	0.957187	0	-9
	0.475	6.91	0.98293	6	1.6		0.475	6.26	0.957187	0	-9.4
	0.476667	6.92	0.984353	6	2		0.476667	6.24	0.954128	-12	-9.6
	0.478333	6.93	0.985775	6	1.2		0.478333	6.25	0.955657	6	-9.8
	0.48	6.92	0.984353	-6	1.6		0.48	6.25	0.955657	0	-10.6
	0.481667	6.92	0.984353	0	1.6		0.481667	6.22	0.95107	-18	-11.2
	0.483333	6.93	0.985775	6	1.8		0.483333	6.22	0.95107	0	-11.2
	0.485	6.94	0.987198	6	1.6		0.485	6.19	0.946483	-18	-11.6
	0.486667	6.93	0.985775	-6	1.2		0.486667	6.19	0.946483	0	-12.2
	0.488333	6.94	0.987198	6	1.6		0.488333	6.18	0.944954	-6	-12.4
	0.49	6.96	0.990043	12	1.4		0.49	6.18	0.944954	0	-13
	0.491667	6.92	0.984353	-24	1.4		0.491667	6.14	0.938838	-24	-13.8
	0.493333	6.95	0.98862	18	1.4		0.493333	6.15	0.940367	6	-13.4
	0.495	6.95	0.98862	0	1		0.495	6.1	0.932722	-30	-14.4
	0.496667	6.96	0.990043	6	1		0.496667	6.11	0.934251	6	-14.2
	0.498333	6.95	0.98862	-6	1		0.498333	6.1	0.932722	-6	-15
	0.5	6.97	0.991465	12	1.4		0.5	6.1	0.932722	0	-16
	0.501667	6.94	0.987198	-18	0.8		0.501667	6.07	0.928135	-18	-16.6
	0.503333	6.97	0.991465	18	1.2		0.503333	6.07	0.928135	0	-16.4
	0.505	6.95	0.98862	-12	0.6		0.505	6.04	0.923547	-18	-17.6
	0.506667	6.94	0.987198	-6	1.2		0.506667	6.01	0.91896	-18	-17.6
	0.508333	6.96	0.990043	12	1.2		0.508333	6	0.917431	-6	-18
	0.51	6.96	0.990043	0	1.4		0.51	5.99	0.915902	-6	-18
	0.511667	6.98	0.992888	12	0.8		0.511667	5.97	0.912844	-12	-19.2
	0.513333	6.97	0.991465	-6	0.2		0.513333	5.96	0.911315	-6	-19.6
	0.515	7	0.995733	18	0.6		0.515	5.96	0.911315	0	-19.8
	0.516667	6.97	0.991465	-18	0.2		0.516667	5.91	0.90367	-30	-20.8
	0.518333	6.99	0.99431	12	0.8		0.518333	5.88	0.899083	-18	-20.6
	0.52	6.97	0.991465	-12	0.2		0.52	5.86	0.896024	-12	-20.8
	0.521667	7	0.995733	18	0.6		0.521667	5.81	0.888379	-30	-21
	0.523333	6.98	0.992888	-12	0.2		0.523333	5.79	0.885321	-12	-21
	0.525	7.01	0.997155	18	0.2		0.525	5.78	0.883792	-6	-21.2
	0.526667	6.98	0.992888	-18	1.09113e-11		0.526667	5.75	0.879205	-18	-21.8
	0.528333	7.01	0.997155	18	0.6		0.528333	5.72	0.874618	-18	-21.8
	0.53	7	0.995733	-6	-0.4		0.53	5.69	0.870031	-18	-22.2
	0.531667	7.01	0.997155	6	-0.2		0.531667	5.66	0.865443	-18	-22.2
	0.533333	7.01	0.997155	0	-0.6		0.533333	5.64	0.862385	-12	-22.2
	0.535	7	0.995733	-6	-0.6		0.535	5.58	0.853211	-36	-22.2
	0.536667	7.01	0.997155	6	-0.4		0.536667	5.57	0.851682	-6	-21.8
	0.538333	7.01	0.997155	0	-0.6		0.538333	5.53	0.845566	-24	-23.2
	0.54	7.03	1	12	-0.6		0.54	5.49	0.83945	-24	-22.6
	0.541667	6.99	0.99431	-24	-1		0.541667	5.47	0.836391	-12	-22.8
	0.543333	7	0.995733	6	-1.09112e-11		0.543333	5.43	0.830275	-24	-22.4
	0.545	7	0.995733	0	-0.6		0.545	5.39	0.824159	-24	-22.4
	0.546667	7.01	0.997155	6	-0.8		0.546667	5.36	0.819572	-18	-22
	0.548333	7.02	0.998578	6	-1		0.548333	5.3	0.810398	-36	-22.2
	0.55	7.01	0.997155	-6	-1.2		0.55	5.27	0.80581	-18	-21.4
	0.551667	7	0.995733	-6	-1.6		0.551667	5.25	0.802752	-12	-21.4
	0.553333	7	0.995733	0	-1		0.553333	5.19	0.793578	-36	-21.4
	0.555	7.01	0.997155	6	-1.4		0.555	5.16	0.788991	-18	-21
	0.556667	7	0.995733	-6	-1.6		0.556667	5.11	0.781346	-30	-20.6
	0.558333	7.03	1	18	-1.2		0.558333	5.1	0.779817	-6	-19.6
	0.56	7	0.995733	-18	-2.2		0.56	5.03	0.769113	-42	-20.6
	0.561667	6.99	0.99431	-6	-2		0.561667	4.99	0.762997	-24	-19.2
	0.563333	7	0.995733	6	-1.8		0.563333	4.97	0.759939	-12	-19.2
	0.565	7.01	0.997155	6	-2		0.565	4.92	0.752294	-30	-18.8
	0.566667	7.01	0.997155	0	-2.8		0.566667	4.88	0.746177	-24	-18.4
	0.568333	7	0.995733	-6	-3.2		0.568333	4.84	0.740061	-24	-18
	0.57	7	0.995733	0	-2.6		0.57	4.81	0.735474	-18	-17.2
	0.571667	7.01	0.997155	6	-3.8		0.571667	4.76	0.727829	-30	-17.8
	0.573333	6.99	0.99431	-12	-3.8		0.573333	4.73	0.723242	-18	-16.4
	0.575	7.01	0.997155	12	-3.8		0.575	4.69	0.717125	-24	-16.6
	0.576667	7.01	0.997155	0	-4.6		0.576667	4.66	0.712538	-18	-15.8
	0.578333	6.99	0.99431	-12	-5.2		0.578333	4.61	0.704893	-30	-15.8
	0.58	6.99	0.99431	0	-5.2		0.58	4.58	0.700306	-18	-15
	0.581667	6.98	0.992888	-6	-6		0.581667	4.55	0.695719	-18	-14.6
	0.583333	6.98	0.992888	0	-6.2		0.583333	4.53	0.692661	-12	-14.2
	0.585	6.98	0.992888	0	-6.6		0.585	4.49	0.686544	-24	-14
	0.586667	6.98	0.992888	0	-7		0.586667	4.41	0.674312	-48	-13.6
	0.588333	6.98	0.992888	0	-8		0.588333	4.4	0.672783	-6	-12.6
	0.59	6.98	0.992888	0	-8.8		0.59	4.35	0.665138	-30	-12.6
	0.591667	6.99	0.99431	6	-9.8		0.591667	4.35	0.665138	0	-11.6
	0.593333	6.97	0.991465	-12	-10.4		0.593333	4.31	0.659021	-24	-11.8
	0.595	6.96	0.990043	-6	-10.8		0.595	4.29	0.655963	-12	-10.8
	0.596667	6.96	0.990043	0	-11.2		0.596667	4.25	0.649847	-24	-10.8
	0.598333	6.96	0.990043	0	-12.2		0.598333	4.23	0.646789	-12	-10.6
	0.6	6.93	0.985775	-18	-12.6		0.6	4.2	0.642202	-18	-10.6
	0.601667	6.95	0.98862	12	-13.4		0.601667	4.18	0.639144	-12	-9.6
	0.603333	6.93	0.985775	-12	-14.6		0.603333	4.14	0.633028	-24	-10.2
	0.605	6.93	0.985775	0	-15.4		0.605	4.13	0.631498	-6	-9.2
	0.606667	6.94	0.987198	6	-16.2		0.606667	4.13	0.631498	0	-9
	0.608333	6.92	0.984353	-12	-17.2		0.608333	4.07	0.622324	-36	-9.2
	0.61	6.9	0.981508	-12	-18		0.61	4.07	0.622324	0	-8.2
	0.611667	6.9	0.981508	0	-18.2		0.611667	4.03	0.616208	-24	-8.6
	0.613333	6.9	0.981508	0	-19.8		0.613333	4.03	0.616208	0	-8.4
	0.615	6.87	0.97724	-18	-20.4		0.615	4	0.611621	-18	-8.4
	0.616667	6.85	0.974395	-12	-21.4		0.616667	3.98	0.608563	-12	-8
	0.618333	6.87	0.97724	12	-22.2		0.618333	3.98	0.608563	0	-8.2
	0.62	6.81	0.968706	-36	-23.6		0.62	3.92	0.599388	-36	-8
	0.621667	6.82	0.970128	6	-23.2		0.621667	3.94	0.602446	12	-7.4
	0.623333	6.8	0.967283	-12	-24.2		0.623333	3.9	0.59633	-24	-8
	0.625	6.78	0.964438	-12	-24.8		0.625	3.9	0.59633	0	-7.4
	0.626667	6.75	0.960171	-18	-25.8		0.626667	3.87	0.591743	-18	-7.6
	0.628333	6.73	0.957326	-12	-25.8		0.628333	3.86	0.590214	-6	-7.2
	0.63	6.69	0.951636	-24	-26.8		0.63	3.85	0.588685	-6	-8
	0.631667	6.67	0.948791	-12	-26.4		0.631667	3.84	0.587156	-6	-7.4
	0.633333	6.65	0.945946	-12	-27.4		0.633333	3.83	0.585627	-6	-7.8
	0.635	6.63	0.943101	-12	-28.2		0.635	3.81	0.582569	-12	-7.8
	0.636667	6.58	0.935989	-30	-28.4		0.636667	3.78	0.577982	-18	-7.6
	0.638333	6.54	0.930299	-24	-28.6		0.638333	3.77	0.576453	-6	-7.6
	0.64	6.49	0.923186	-30	-28.8		0.64	3.77	0.576453	0	-7.4
	0.641667	6.47	0.920341	-12	-28.6		0.641667	3.76	0.574924	-6	-7.8
	0.643333	6.43	0.914651	-24	-28.8		0.643333	3.77	0.576453	6	-7.6
	0.645	6.4	0.910384	-18	-29		0.645	3.75	0.573394	-12	-8.6
	0.646667	6.35	0.903272	-30	-29.2		0.646667	3.72	0.568807	-18	-8.2
	0.648333	6.33	0.900427	-12	-28.8		0.648333	3.7	0.565749	-12	-7.8
	0.65	6.26	0.890469	-42	-29.4		0.65	3.72	0.568807	12	-7.6
	0.651667	6.22	0.88478	-24	-29		0.651667	3.67	0.561162	-30	-8.6
	0.653333	6.16	0.876245	-36	-29		0.653333	3.68	0.562691	6	-8
	0.655	6.12	0.870555	-24	-28.4		0.655	3.68	0.562691	0	-8.2
	0.656667	6.08	0.864865	-24	-28.4		0.656667	3.67	0.561162	-6	-8.2
	0.658333	6.02	0.85633	-36	-28.4		0.658333	3.66	0.559633	-6	-8.8
	0.66	5.99	0.852063	-18	-27.8		0.66	3.64	0.556575	-12	-8.6
	0.661667	5.91	0.840683	-48	-28		0.661667	3.61	0.551988	-18	-8.8
	0.663333	5.88	0.836415	-18	-27.2		0.663333	3.61	0.551988	0	-7.8
	0.665	5.8	0.825036	-48	-27.2		0.665	3.6	0.550459	-6	-8.2
	0.666667	5.74	0.816501	-36	-26.2		0.666667	3.57	0.545872	-18	-8.6
	0.668333	5.69	0.809388	-30	-25.8		0.668333	3.58	0.547401	6	-7.6
	0.67	5.65	0.803698	-24	-25.6		0.67	3.55	0.542813	-18	-8.4
	0.671667	5.61	0.798009	-24	-25.2		0.671667	3.54	0.541284	-6	-7.6
	0.673333	5.56	0.790896	-30	-25.2		0.673333	3.53	0.539755	-6	-7.8
	0.675	5.49	0.780939	-42	-24.4		0.675	3.52	0.538226	-6	-7.8
	0.676667	5.46	0.776671	-18	-23.8		0.676667	3.51	0.536697	-6	-8
	0.678333	5.39	0.766714	-42	-23.8		0.678333	3.46	0.529052	-30	-7.8
	0.68	5.37	0.763869	-12	-22.8		0.68	3.48	0.53211	12	-6.8
	0.681667	5.3	0.753912	-42	-23.2		0.681667	3.45	0.527523	-18	-7.2
	0.683333	5.24	0.745377	-36	-22.4		0.683333	3.44	0.525994	-6	-7
	0.685	5.21	0.74111	-18	-21.6		0.685	3.43	0.524465	-6	-7.4
	0.686667	5.15	0.732575	-36	-21.6		0.686667	3.4	0.519878	-18	-6.4
	0.688333	5.1	0.725462	-30	-20.8		0.688333	3.4	0.519878	0	-6.8
	0.69	5.06	0.719772	-24	-20.6		0.69	3.38	0.51682	-12	-6
	0.691667	5.03	0.715505	-18	-20.2		0.691667	3.38	0.51682	0	-6
	0.693333	4.98	0.708393	-30	-20		0.693333	3.34	0.510703	-24	-6
	0.695	4.94	0.702703	-24	-19.6		0.695	3.34	0.510703	0	-5
	0.696667	4.91	0.698435	-18	-19.4		0.696667	3.33	0.509174	-6	-5
	0.698333	4.86	0.691323	-30	-19		0.698333	3.32	0.507645	-6	-4.6
	0.7	4.81	0.684211	-30	-18.6		0.7	3.29	0.503058	-18	-4.8
	0.701667	4.77	0.678521	-24	-17.4		0.701667	3.27	0.5	-12	-3.8
	0.703333	4.74	0.674253	-18	-17.8		0.703333	3.27	0.5	0	-4
	0.705	4.7	0.668563	-24	-17.2		0.705	3.27	0.5	0	-3.6
	0.706667	4.66	0.662873	-24	-17.2		0.706667	3.23	0.493884	-24	-4.2
	0.708333	4.63	0.658606	-18	-16.4		0.708333	3.23	0.493884	0	-3
	0.71	4.59	0.652916	-24	-16.6		0.71	3.2	0.489297	-18	-3.2
	0.711667	4.55	0.647226	-24	-16		0.711667	3.22	0.492355	12	-2.2
	0.713333	4.52	0.642959	-18	-15.8		0.713333	3.2	0.489297	-12	-3
	0.715	4.49	0.638691	-18	-15.2		0.715	3.17	0.484709	-18	-2.4
	0.716667	4.45	0.633001	-24	-15.2		0.716667	3.19	0.487768	12	-1.8
	0.718333	4.41	0.627312	-24	-14.8		0.718333	3.16	0.48318	-18	-2
	0.72	4.39	0.624467	-12	-14.8		0.72	3.17	0.484709	6	-1.6
	0.721667	4.35	0.618777	-24	-14.6		0.721667	3.15	0.481651	-12	-1.8
	0.723333	4.34	0.617354	-6	-14		0.723333	3.14	0.480122	-6	-0.8
	0.725	4.3	0.611664	-24	-14.6		0.725	3.12	0.477064	-12	-1
	0.726667	4.27	0.607397	-18	-13.4		0.726667	3.12	0.477064	0	-0.2
	0.728333	4.25	0.604552	-12	-13.2		0.728333	3.12	0.477064	0	-0.4
	0.73	4.21	0.598862	-24	-12.8		0.73	3.12	0.477064	0	0.2
	0.731667	4.18	0.594595	-18	-12.8		0.731667	3.1	0.474006	-12	0.4
	0.733333	4.16	0.59175	-12	-12.4		0.733333	3.07	0.469419	-18	0.2
	0.735	4.13	0.587482	-18	-12.6		0.735	3.11	0.475535	24	1.2
	0.736667	4.11	0.584637	-12	-12		0.736667	3.06	0.46789	-30	0.4
	0.738333	4.07	0.578947	-24	-11.8		0.738333	3.1	0.474006	24	2.2
	0.74	4.05	0.576102	-12	-11.4		0.74	3.08	0.470948	-12	1
	0.741667	4.03	0.573257	-12	-11.4		0.741667	3.08	0.470948	0	1.8
	0.743333	4	0.56899	-18	-11		0.743333	3.09	0.472477	6	1.4
	0.745	3.97	0.564723	-18	-11		0.745	3.09	0.472477	0	1.6
	0.746667	3.96	0.5633	-6	-10.6		0.746667	3.1	0.474006	6	1.8
	0.748333	3.93	0.559033	-18	-10.4		0.748333	3.08	0.470948	-12	2.4
	0.75	3.94	0.560455	6	-10.6		0.75	3.1	0.474006	12	2.2
	0.751667	3.88	0.55192	-36	-10.6		0.751667	3.07	0.469419	-18	2.6
	0.753333	3.88	0.55192	0	-10		0.753333	3.09	0.472477	12	3.8
	0.755	3.84	0.54623	-24	-10		0.755	3.06	0.46789	-18	3.8
	0.756667	3.84	0.54623	0	-9.2		0.756667	3.08	0.470948	12	4.4
	0.758333	3.8	0.540541	-24	-9.8		0.758333	3.07	0.469419	-6	4.2
	0.76	3.79	0.539118	-6	-8.8		0.76	3.09	0.472477	12	4.8
	0.761667	3.76	0.534851	-18	-9.6		0.761667	3.07	0.469419	-12	5
	0.763333	3.76	0.534851	0	-8.4		0.763333	3.08	0.470948	6	5.8
	0.765	3.73	0.530583	-18	-9		0.765	3.08	0.470948	0	6
	0.766667	3.71	0.527738	-12	-8.2		0.766667	3.09	0.472477	6	5.6
	0.768333	3.67	0.522048	-24	-8.4		0.768333	3.08	0.470948	-6	6.6
	0.77	3.66	0.520626	-6	-7.6		0.77	3.08	0.470948	0	6.8
	0.771667	3.65	0.519203	-6	-8		0.771667	3.11	0.475535	18	7.2
	0.773333	3.61	0.513514	-24	-7.4		0.773333	3.09	0.472477	-12	7.2
	0.775	3.63	0.516358	12	-7		0.775	3.11	0.475535	12	8.4
	0.776667	3.61	0.513514	-12	-8.2		0.776667	3.1	0.474006	-6	8.6
	0.778333	3.61	0.513514	0	-7.6		0.778333	3.13	0.478593	18	9.2
	0.78	3.57	0.507824	-24	-7.8		0.78	3.14	0.480122	6	8.8
	0.781667	3.56	0.506401	-6	-6.8		0.781667	3.11	0.475535	-18	9.6
	0.783333	3.53	0.502134	-18	-6.8		0.783333	3.13	0.478593	12	10.2
	0.785	3.53	0.502134	0	-6.2		0.785	3.13	0.478593	0	11.2
	0.786667	3.52	0.500711	-6	-7		0.786667	3.17	0.484709	24	11.8
	0.788333	3.5	0.497866	-12	-6.6		0.788333	3.15	0.481651	-12	12
	0.79	3.48	0.495021	-12	-6.8		0.79	3.17	0.484709	12	12.8
	0.791667	3.48	0.495021	0	-6.2		0.791667	3.15	0.481651	-12	13.2
	0.793333	3.45	0.490754	-18	-6.6		0.793333	3.17	0.484709	12	14.8
	0.795	3.44	0.489331	-6	-5.6		0.795	3.18	0.486239	6	15.2
	0.796667	3.44	0.489331	0	-5.8		0.796667	3.22	0.492355	24	16.2
	0.798333	3.4	0.483642	-24	-6		0.798333	3.19	0.487768	-18	16.4
	0.8	3.41	0.485064	6	-5		0.8	3.23	0.493884	24	17.6
	0.801667	3.38	0.480797	-18	-5.6		0.801667	3.26	0.498471	18	17.2
	0.803333	3.38	0.480797	0	-5.2		0.803333	3.28	0.501529	12	18
	0.805	3.38	0.480797	0	-5.4		0.805	3.28	0.501529	0	18.4
	0.806667	3.35	0.476529	-18	-5.6		0.806667	3.29	0.503058	6	19.4
	0.808333	3.36	0.477952	6	-5.6		0.808333	3.31	0.506116	12	20.2
	0.81	3.31	0.470839	-30	-5.2		0.81	3.34	0.510703	18	20.8
	0.811667	3.34	0.475107	18	-4.4		0.811667	3.36	0.513761	12	21
	0.813333	3.31	0.470839	-18	-5.2		0.813333	3.38	0.51682	12	21
	0.815	3.32	0.472262	6	-4.6		0.815	3.36	0.513761	-12	21.6
	0.816667	3.29	0.467994	-18	-4.8		0.816667	3.42	0.522936	36	23.2
	0.818333	3.29	0.467994	0	-4.6		0.818333	3.42	0.522936	0	22.6
	0.82	3.26	0.463727	-18	-4.6		0.82	3.44	0.525994	12	23.2
	0.821667	3.28	0.466572	12	-4		0.821667	3.47	0.530581	18	24
	0.823333	3.26	0.463727	-12	-4.4		0.823333	3.51	0.536697	24	24.2
	0.825	3.22	0.458037	-24	-4.6		0.825	3.54	0.541284	18	23.8
	0.826667	3.23	0.459459	6	-3.6		0.826667	3.56	0.544343	12	24.4
	0.828333	3.22	0.458037	-6	-3.6		0.828333	3.57	0.545872	6	24.4
	0.83	3.23	0.459459	6	-3.8		0.83	3.62	0.553517	30	25.6
	0.831667	3.22	0.458037	-6	-4.2		0.831667	3.62	0.553517	0	24.6
	0.833333	3.22	0.458037	0	-4.2		0.833333	3.69	0.56422	42	25.6
	0.835	3.18	0.452347	-24	-4.2		0.835	3.72	0.568807	18	24.8
	0.836667	3.19	0.45377	6	-3.4		0.836667	3.77	0.576453	30	24.8
	0.838333	3.16	0.449502	-18	-3.4		0.838333	3.79	0.579511	12	24.4
	0.84	3.17	0.450925	6	-3.2		0.84	3.83	0.585627	24	24.8
	0.841667	3.15	0.44808	-12	-3.4		0.841667	3.89	0.594801	36	24.6
	0.843333	3.17	0.450925	12	-2.8		0.843333	3.93	0.600917	24	23.8
	0.845	3.15	0.44808	-12	-4		0.845	3.99	0.610092	36	24.2
	0.846667	3.14	0.446657	-6	-3.4		0.846667	4.04	0.617737	30	23
	0.848333	3.15	0.44808	6	-3.6		0.848333	4.07	0.622324	18	23
	0.85	3.13	0.445235	-12	-3.8		0.85	4.09	0.625382	12	22.4
	0.851667	3.12	0.443812	-6	-3.2		0.851667	4.16	0.636086	42	22.6
	0.853333	3.11	0.44239	-6	-2.8		0.853333	4.2	0.642202	24	21.6
	0.855	3.1	0.440967	-6	-3		0.855	4.25	0.649847	30	21.4
	0.856667	3.07	0.4367	-18	-2.8		0.856667	4.3	0.657492	30	20.6
	0.858333	3.1	0.440967	18	-2.2		0.858333	4.35	0.665138	30	20.4
	0.86	3.09	0.439545	-6	-3.6		0.86	4.39	0.671254	24	19.8
	0.861667	3.08	0.438122	-6	-3		0.861667	4.41	0.674312	12	19.6
	0.863333	3.08	0.438122	0	-3		0.863333	4.46	0.681957	30	19.4
	0.865	3.08	0.438122	0	-3		0.865	4.52	0.691131	36	18.8
	0.866667	3.06	0.435277	-12	-3		0.866667	4.55	0.695719	18	18.6
	0.868333	3.06	0.435277	0	-3		0.868333	4.58	0.700306	18	17.6
	0.87	3.06	0.435277	0	-2.8		0.87	4.64	0.70948	36	18.2
	0.871667	3.06	0.435277	0	-2.2		0.871667	4.68	0.715596	24	17.2
	0.873333	3.03	0.43101	-18	-3		0.873333	4.7	0.718654	12	16.6
	0.875	3.04	0.432432	6	-2.6		0.875	4.76	0.727829	36	16.4
	0.876667	3.05	0.433855	6	-2.8		0.876667	4.78	0.730887	12	15.4
	0.878333	3.03	0.43101	-12	-3		0.878333	4.85	0.74159	42	15.2
	0.88	3.02	0.429587	-6	-3.4		0.88	4.85	0.74159	0	14.4
	0.881667	3.01	0.428165	-6	-2.8		0.881667	4.9	0.749235	30	14.8
	0.883333	3.01	0.428165	0	-3		0.883333	4.93	0.753823	18	14
	0.885	3.01	0.428165	0	-2.4		0.885	4.96	0.75841	18	13.6
	0.886667	3.02	0.429587	6	-3.2		0.886667	4.99	0.762997	18	13.2
	0.888333	3	0.426743	-12	-3.4		0.888333	5.03	0.769113	24	12.6
	0.89	3	0.426743	0	-3		0.89	5.06	0.7737	18	12
	0.891667	3.01	0.428165	6	-3.6		0.891667	5.08	0.776758	12	11.6
	0.893333	2.97	0.422475	-24	-3.4		0.893333	5.14	0.785933	36	11.6
	0.895	2.98	0.423898	6	-2.6		0.895	5.14	0.785933	0	10.6
	0.896667	2.96	0.421053	-12	-3.2		0.896667	5.19	0.793578	30	10.6
	0.898333	2.96	0.421053	0	-2.8		0.898333	5.19	0.793578	0	10
	0.9	2.97	0.422475	6	-3		0.9	5.22	0.798165	18	10.4
	0.901667	2.98	0.423898	6	-3.6		0.901667	5.24	0.801223	12	9.8
	0.903333	2.96	0.421053	-12	-3.6		0.903333	5.27	0.80581	18	9.8
	0.905	2.96	0.421053	0	-3.8		0.905	5.28	0.807339	6	9
	0.906667	2.96	0.421053	0	-4.2		0.906667	5.32	0.813456	24	9
	0.908333	2.92	0.415363	-24	-3.8		0.908333	5.34	0.816514	12	8.2
	0.91	2.94	0.418208	12	-3.4		0.91	5.37	0.821101	18	8.2
	0.911667	2.93	0.416785	-6	-3.8		0.911667	5.38	0.82263	6	7.6
	0.913333	2.93	0.416785	0	-4		0.913333	5.4	0.825688	12	7.6
	0.915	2.93	0.416785	0	-3.8		0.915	5.45	0.833333	30	7.2
	0.916667	2.91	0.41394	-12	-4.4		0.916667	5.43	0.830275	-12	6.6
	0.918333	2.92	0.415363	6	-4		0.918333	5.49	0.83945	36	7
	0.92	2.95	0.41963	18	-4.4		0.92	5.5	0.840979	6	6
	0.921667	2.91	0.41394	-24	-5		0.921667	5.51	0.842508	6	6.2
	0.923333	2.9	0.412518	-6	-4.8		0.923333	5.52	0.844037	6	6.4
	0.925	2.9	0.412518	0	-4.4		0.925	5.53	0.845566	6	6.2
	0.926667	2.9	0.412518	0	-5		0.926667	5.54	0.847095	6	6.4
	0.928333	2.86	0.406828	-24	-5		0.928333	5.57	0.851682	18	6
	0.93	2.88	0.409673	12	-5		0.93	5.59	0.85474	12	5.2
	0.931667	2.86	0.406828	-12	-5		0.931667	5.6	0.856269	6	5.4
	0.933333	2.89	0.411095	18	-5		0.933333	5.61	0.857798	6	4.8
	0.935	2.85	0.405405	-24	-5.8		0.935	5.62	0.859327	6	4.8
	0.936667	2.85	0.405405	0	-5.2		0.936667	5.62	0.859327	0	5
	0.938333	2.85	0.405405	0	-5.4		0.938333	5.63	0.860856	6	5.4
	0.94	2.82	0.401138	-18	-5.4		0.94	5.64	0.862385	6	5
	0.941667	2.84	0.403983	12	-5		0.941667	5.66	0.865443	12	4.8
	0.943333	2.84	0.403983	0	-5.6		0.943333	5.67	0.866972	6	5.4
	0.945	2.82	0.401138	-12	-5.8		0.945	5.67	0.866972	0	4.8
	0.946667	2.82	0.401138	0	-5.8		0.946667	5.69	0.870031	12	5.2
	0.948333	2.81	0.399716	-6	-5.4		0.948333	5.71	0.873089	12	4.8
	0.95	2.79	0.396871	-12	-6.2		0.95	5.71	0.873089	0	4.8
	0.951667	2.8	0.398293	6	-5.6		0.951667	5.73	0.876147	12	5
	0.953333	2.77	0.394026	-18	-6.6		0.953333	5.72	0.874618	-6	4.6
	0.955	2.75	0.391181	-12	-6.2		0.955	5.73	0.876147	6	5
	0.956667	2.77	0.394026	12	-5.6		0.956667	5.73	0.876147	0	4.6
	0.958333	2.75	0.391181	-12	-6.2		0.958333	5.75	0.879205	12	5.4
	0.96	2.75	0.391181	0	-6.6		0.96	5.75	0.879205	0	4.4
	0.961667	2.73	0.388336	-12	-6.2		0.961667	5.76	0.880734	6	5
	0.963333	2.74	0.389758	6	-5.8		0.963333	5.76	0.880734	0	4.4
	0.965	2.71	0.385491	-18	-6.6		0.965	5.78	0.883792	12	5.4
	0.966667	2.71	0.385491	0	-6		0.966667	5.78	0.883792	0	5
	0.968333	2.7	0.384068	-6	-6		0.968333	5.79	0.885321	6	5
	0.97	2.7	0.384068	0	-6		0.97	5.81	0.888379	12	5.4
	0.971667	2.67	0.379801	-18	-6		0.971667	5.83	0.891437	12	4.6
	0.973333	2.68	0.381223	6	-5.8		0.973333	5.83	0.891437	0	4.6
	0.975	2.65	0.376956	-18	-6.6		0.975	5.85	0.894495	12	4.6
	0.976667	2.65	0.376956	0	-5.6		0.976667	5.84	0.892966	-6	4.8
	0.978333	2.61	0.371266	-24	-6.4		0.978333	5.83	0.891437	-6	4.8
	0.98	2.63	0.374111	12	-5		0.98	5.86	0.896024	18	5
	0.981667	2.61	0.371266	-12	-6.2		0.981667	5.84	0.892966	-12	4.2
	0.983333	2.6	0.369844	-6	-6		0.983333	5.85	0.894495	6	5
	0.985	2.59	0.368421	-6	-6.2		0.985	5.87	0.897554	12	5
	0.986667	2.58	0.366999	-6	-5.4		0.986667	5.89	0.900612	12	4.4
	0.988333	2.58	0.366999	0	-5.6		0.988333	5.88	0.899083	-6	4.6
	0.99	2.57	0.365576	-6	-5.6		0.99	5.88	0.899083	0	4.8
	0.991667	2.56	0.364154	-6	-5.2		0.991667	5.93	0.906728	30	4
	0.993333	2.55	0.362731	-6	-6.2		0.993333	5.91	0.90367	-12	4.2
	0.995	2.53	0.359886	-12	-5.2		0.995	5.93	0.906728	12	4.4
	0.996667	2.55	0.362731	12	-5.4		0.996667	5.93	0.906728	0	3.8
	0.998333	2.5	0.355619	-30	-5.4		0.998333	5.95	0.909786	12	4.2
	1	2.51	0.357041	6	-4.8		1	5.96	0.911315	6	4
	1.00167	2.47	0.351351	-24	-5.2		1.00167	5.96	0.911315	0	3.4
	1.00333	2.46	0.349929	-6	-4.2		1.00333	5.97	0.912844	6	3.4
	1.005	2.47	0.351351	6	-4.4		1.005	5.96	0.911315	-6	3.8
	1.00667	2.46	0.349929	-6	-4.2		1.00667	6	0.917431	24	3.6
	1.00833	2.42	0.344239	-24	-4.6		1.00833	5.97	0.912844	-18	3
	1.01	2.44	0.347084	12	-3.6		1.01	6	0.917431	18	3.4
	1.01167	2.44	0.347084	0	-4.4		1.01167	5.98	0.914373	-12	2.6
	1.01333	2.41	0.342817	-18	-4.2		1.01333	6.03	0.922018	30	3.2
	1.015	2.41	0.342817	0	-4		1.015	6.03	0.922018	0	2.4
	1.01667	2.41	0.342817	0	-3.6		1.01667	6.03	0.922018	0	2.2
	1.01833	2.4	0.341394	-6	-3.8		1.01833	6.06	0.926606	18	1.8
	1.02	2.4	0.341394	0	-3.8		1.02	6.04	0.923547	-12	0.8
	1.02167	2.38	0.338549	-12	-4		1.02167	6.06	0.926606	12	1.8
	1.02333	2.35	0.334282	-18	-3.4		1.02333	6.06	0.926606	0	0.4
	1.025	2.37	0.337127	12	-3		1.025	6.09	0.931193	18	0.8
	1.02667	2.33	0.331437	-24	-3.4		1.02667	6.08	0.929664	-6	0.2
	1.02833	2.36	0.335704	18	-2		1.02833	6.08	0.929664	0	-0.2
	1.03	2.32	0.330014	-24	-2.8		1.03	6.07	0.928135	-6	-0.2
	1.03167	2.31	0.328592	-6	-2.4		1.03167	6.09	0.931193	12	-0.4
	1.03333	2.29	0.325747	-12	-2.4		1.03333	6.1	0.932722	6	-1
	1.035	2.32	0.330014	18	-1.2		1.035	6.09	0.931193	-6	-1.6
	1.03667	2.3	0.327169	-12	-2.4		1.03667	6.12	0.93578	18	-1.6
	1.03833	2.3	0.327169	0	-2.2		1.03833	6.12	0.93578	0	-2.4
	1.04	2.31	0.328592	6	-1.6		1.04	6.08	0.929664	-24	-2.8
	1.04167	2.25	0.320057	-36	-2		1.04167	6.14	0.938838	36	-2.2
	1.04333	2.29	0.325747	24	-1.2		1.04333	6.13	0.937309	-6	-4
	1.045	2.26	0.321479	-18	-2		1.045	6.12	0.93578	-6	-4.2
	1.04667	2.28	0.324324	12	-1.2		1.04667	6.14	0.938838	12	-4.4
	1.04833	2.26	0.321479	-12	-1.6		1.04833	6.15	0.940367	6	-4.8
	1.05	2.25	0.320057	-6	-1		1.05	6.13	0.937309	-12	-5.8
	1.05167	2.26	0.321479	6	-1		1.05167	6.13	0.937309	0	-6.2
	1.05333	2.24	0.318634	-12	-1.4		1.05333	6.16	0.941896	18	-6.6
	1.055	2.26	0.321479	12	-0.4		1.055	6.14	0.938838	-12	-8
	1.05667	2.23	0.317212	-18	-0.6		1.05667	6.15	0.940367	6	-8.2
	1.05833	2.24	0.318634	6	-0.4		1.05833	6.14	0.938838	-6	-9
	1.06	2.22	0.315789	-12	-0.6		1.06	6.13	0.937309	-6	-9.6
	1.06167	2.23	0.317212	6	-0.2		1.06167	6.14	0.938838	6	-10.4
	1.06333	2.21	0.314367	-12	-0.6		1.06333	6.15	0.940367	6	-11.4
	1.065	2.23	0.317212	12	0.2		1.065	6.14	0.938838	-6	-12.4
	1.06667	2.22	0.315789	-6	-0.4		1.06667	6.12	0.93578	-12	-12.8
	1.06833	2.21	0.314367	-6	0.2		1.06833	6.1	0.932722	-12	-13.2
	1.07	2.2	0.312945	-6	1.06581e-13		1.07	6.13	0.937309	18	-13.8
	1.07167	2.21	0.314367	6	0.4		1.07167	6.08	0.929664	-30	-15.2
	1.07333	2.2	0.312945	-6	-0.4		1.07333	6.1	0.932722	12	-15.2
	1.075	2.2	0.312945	0	0.4		1.075	6.1	0.932722	0	-16.4
	1.07667	2.23	0.317212	18	7.35412e-12		1.07667	6.07	0.928135	-18	-17.4
	1.07833	2.22	0.315789	-6	-0.4		1.07833	6.07	0.928135	0	-17.8
	1.08	2.2	0.312945	-12	-0.2		1.08	6.05	0.925076	-12	-18.8
	1.08167	2.19	0.311522	-6	1.09779e-11		1.08167	6.04	0.923547	-6	-19
	1.08333	2.23	0.317212	24	0.6		1.08333	6.02	0.920489	-12	-20.2
	1.085	2.2	0.312945	-18	-0.8		1.085	6.01	0.91896	-6	-20.6
	1.08667	2.19	0.311522	-6	0.2		1.08667	6	0.917431	-6	-21.8
	1.08833	2.22	0.315789	18	-0.2		1.08833	5.98	0.914373	-12	-22.4
	1.09	2.21	0.314367	-6	-0.2		1.09	5.97	0.912844	-6	-22.8
	1.09167	2.19	0.311522	-12	3.73035e-12		1.09167	5.94	0.908257	-18	-23.8
	1.09333	2.19	0.311522	0	3.73035e-12		1.09333	5.92	0.905199	-12	-24
	1.095	2.2	0.312945	6	-0.4		1.095	5.9	0.902141	-12	-25
	1.09667	2.2	0.312945	0	-0.4		1.09667	5.9	0.902141	0	-25
	1.09833	2.21	0.314367	6	-0.6		1.09833	5.86	0.896024	-24	-26.4
	1.1	2.2	0.312945	-6	-0.2		1.1	5.82	0.889908	-24	-26.2
	1.10167	2.19	0.311522	-6	-1		1.10167	5.8	0.88685	-12	-26.8
	1.10333	2.22	0.315789	18	-0.4		1.10333	5.76	0.880734	-24	-27.4
	1.105	2.23	0.317212	6	-0.8		1.105	5.73	0.876147	-18	-27.8
	1.10667	2.21	0.314367	-12	-1.6		1.10667	5.7	0.87156	-18	-28.4
	1.10833	2.21	0.314367	0	-1.4		1.10833	5.66	0.865443	-24	-28.4
	1.11	2.21	0.314367	0	-1.6		1.11	5.61	0.857798	-30	-28.4
	1.11167	2.2	0.312945	-6	-1.6		1.11167	5.57	0.851682	-24	-28.4
	1.11333	2.22	0.315789	12	-1.2		1.11333	5.53	0.845566	-24	-28.8
	1.115	2.21	0.314367	-6	-2		1.115	5.5	0.840979	-18	-28
	1.11667	2.23	0.317212	12	-2		1.11667	5.46	0.834862	-24	-29
	1.11833	2.21	0.314367	-12	-2.8		1.11833	5.41	0.827217	-30	-28.8
	1.12	2.22	0.315789	6	-2.2		1.12	5.37	0.821101	-24	-28.6
	1.12167	2.19	0.311522	-18	-2.4		1.12167	5.32	0.813456	-30	-28.4
	1.12333	2.22	0.315789	18	-2.2		1.12333	5.28	0.807339	-24	-28.2
	1.125	2.2	0.312945	-12	-3		1.125	5.23	0.799694	-30	-28.2
	1.12667	2.21	0.314367	6	-2.2		1.12667	5.18	0.792049	-30	-27.4
	1.12833	2.21	0.314367	0	-2.6		1.12833	5.13	0.784404	-30	-27.4
	1.13	2.2	0.312945	-6	-3		1.13	5.1	0.779817	-18	-26.8
	1.13167	2.22	0.315789	12	-3.2		1.13167	5.03	0.769113	-42	-27.2
	1.13333	2.19	0.311522	-18	-3.2		1.13333	4.99	0.762997	-24	-26
	1.135	2.21	0.314367	12	-3.2		1.135	4.92	0.752294	-42	-26.4
	1.13667	2.18	0.3101	-18	-4		1.13667	4.88	0.746177	-24	-25
	1.13833	2.21	0.314367	18	-3.2		1.13833	4.84	0.740061	-24	-25.2
	1.14	2.21	0.314367	0	-4		1.14	4.78	0.730887	-36	-25
	1.14167	2.19	0.311522	-12	-4		1.14167	4.74	0.724771	-24	-24.2
	1.14333	2.17	0.308677	-12	-3.8		1.14333	4.67	0.714067	-42	-24
	1.145	2.18	0.3101	6	-3.6		1.145	4.65	0.711009	-12	-23.2
	1.14667	2.17	0.308677	-6	-4		1.14667	4.58	0.700306	-42	-23.2
	1.14833	2.2	0.312945	18	-4		1.14833	4.55	0.695719	-18	-22
	1.15	2.15	0.305832	-30	-5.2		1.15	4.48	0.685015	-42	-22.4
	1.15167	2.17	0.308677	12	-3.8		1.15167	4.43	0.67737	-30	-21.2
	1.15333	2.18	0.3101	6	-5		1.15333	4.37	0.668196	-36	-21
	1.155	2.15	0.305832	-18	-4.6		1.155	4.31	0.659021	-36	-20
	1.15667	2.14	0.30441	-6	-4.2		1.15667	4.28	0.654434	-18	-19.4
	1.15833	2.13	0.302987	-6	-4.2		1.15833	4.24	0.648318	-24	-19.4
	1.16	2.13	0.302987	0	-4.2		1.16	4.19	0.640673	-30	-18.8
	1.16167	2.14	0.30441	6	-4.2		1.16167	4.13	0.631498	-36	-18.2
	1.16333	2.12	0.301565	-12	-4.2		1.16333	4.13	0.631498	0	-17
	1.165	2.11	0.300142	-6	-4		1.165	4.05	0.619266	-48	-17.6
	1.16667	2.09	0.297297	-12	-3.6		1.16667	4.02	0.614679	-18	-16.6
	1.16833	2.1	0.29872	6	-3.8		1.16833	3.98	0.608563	-24	-16.2
	1.17	2.1	0.29872	0	-4		1.17	3.95	0.603976	-18	-15.4
	1.17167	2.08	0.295875	-12	-4.4		1.17167	3.91	0.597859	-24	-15.6
	1.17333	2.07	0.294452	-6	-3.6		1.17333	3.87	0.591743	-24	-14.8
	1.175	2.09	0.297297	12	-3.6		1.175	3.86	0.590214	-6	-14.8
	1.17667	2.08	0.295875	-6	-4		1.17667	3.81	0.582569	-30	-14.2
	1.17833	2.06	0.29303	-12	-3.6		1.17833	3.79	0.579511	-12	-13.8
	1.18	2.04	0.290185	-12	-3.4		1.18	3.74	0.571865	-30	-13.6
	1.18167	2.06	0.29303	12	-2.8		1.18167	3.73	0.570336	-6	-13
	1.18333	2.03	0.288762	-18	-3.8		1.18333	3.67	0.561162	-36	-13.2
	1.185	2.01	0.285917	-12	-2.6		1.185	3.67	0.561162	0	-12.2
	1.18667	2.02	0.28734	6	-2.6		1.18667	3.62	0.553517	-30	-12.8
	1.18833	2.01	0.285917	-6	-2.4		1.18833	3.59	0.54893	-18	-11.8
	1.19	2.01	0.285917	0	-2.6		1.19	3.57	0.545872	-12	-11.6
	1.19167	2	0.284495	-6	-2.2		1.19167	3.54	0.541284	-18	-11
	1.19333	1.99	0.283073	-6	-2.4		1.19333	3.51	0.536697	-18	-11.2
	1.195	1.98	0.28165	-6	-2		1.195	3.49	0.533639	-12	-10.6
	1.19667	1.97	0.280228	-6	-1.4		1.19667	3.48	0.53211	-6	-10.4
	1.19833	1.94	0.27596	-18	-2		1.19833	3.43	0.524465	-30	-10.4
	1.2	1.96	0.278805	12	-1		1.2	3.42	0.522936	-6	-10.2
	1.20167	1.92	0.273115	-24	-1.2		1.20167	3.38	0.51682	-24	-9.8
	1.20333	1.95	0.277383	18	-0.2		1.20333	3.37	0.515291	-6	-9
	1.205	1.94	0.27596	-6	-0.6		1.205	3.34	0.510703	-18	-9.2
	1.20667	1.93	0.274538	-6	-0.6		1.20667	3.31	0.506116	-18	-8.4
	1.20833	1.92	0.273115	-6	-0.4		1.20833	3.3	0.504587	-6	-8.2
	1.21	1.92	0.273115	0	1.09779e-11		1.21	3.28	0.501529	-12	-8.2
	1.21167	1.93	0.274538	6	1.09779e-11		1.21167	3.28	0.501529	0	-8
	1.21333	1.92	0.273115	-6	0.2		1.21333	3.25	0.496942	-18	-8.4
	1.215	1.93	0.274538	6	0.2		1.215	3.22	0.492355	-18	-8
	1.21667	1.9	0.27027	-18	1.46019e-11		1.21667	3.21	0.490826	-6	-7.4
	1.21833	1.9	0.27027	0	1		1.21833	3.21	0.490826	0	-7.6
	1.22	1.88	0.267425	-12	1		1.22	3.17	0.484709	-24	-7.6
	1.22167	1.9	0.27027	12	1.4		1.22167	3.17	0.484709	0	-7.2
	1.22333	1.89	0.268848	-6	0.6		1.22333	3.13	0.478593	-24	-7.2
	1.225	1.89	0.268848	0	1.2		1.225	3.15	0.481651	12	-6.8
	1.22667	1.9	0.27027	6	1.2		1.22667	3.12	0.477064	-18	-7.4
	1.22833	1.89	0.268848	-6	1		1.22833	3.11	0.475535	-6	-6.8
	1.23	1.9	0.27027	6	1		1.23	3.09	0.472477	-12	-6.6
	1.23167	1.87	0.266003	-18	1		1.23167	3.07	0.469419	-12	-6.4
	1.23333	1.9	0.27027	18	1.6		1.23333	3.06	0.46789	-6	-6.6
	1.235	1.88	0.267425	-12	0.8		1.235	3.03	0.463303	-18	-6
	1.23667	1.9	0.27027	12	1.6		1.23667	3.03	0.463303	0	-6.2
	1.23833	1.88	0.267425	-12	0.8		1.23833	3.01	0.460245	-12	-6
	1.24	1.9	0.27027	12	1.6		1.24	3.02	0.461774	6	-5.8
	1.24167	1.88	0.267425	-12	0.6		1.24167	2.98	0.455657	-24	-6
	1.24333	1.89	0.268848	6	1.6		1.24333	2.98	0.455657	0	-5.8
	1.245	1.91	0.271693	12	1.2		1.245	2.97	0.454128	-6	-5.8
	1.24667	1.87	0.266003	-24	1.2		1.24667	2.96	0.452599	-6	-5.6
	1.24833	1.89	0.268848	12	1.8		1.24833	2.92	0.446483	-24	-5.4
	1.25	1.9	0.27027	6	1.2		1.25	2.93	0.448012	6	-4.8
	1.25167	1.91	0.271693	6	1		1.25167	2.93	0.448012	0	-5.4
	1.25333	1.92	0.273115	6	0.6		1.25333	2.91	0.444954	-12	-5.4
	1.255	1.91	0.271693	-6	0.6		1.255	2.92	0.446483	6	-5.4
	1.25667	1.91	0.271693	0	1		1.25667	2.9	0.443425	-12	-5.2
	1.25833	1.92	0.273115	6	0.8		1.25833	2.89	0.441896	-6	-5.4
	1.26	1.92	0.273115	0	0.4		1.26	2.88	0.440367	-6	-5.2
	1.26167	1.94	0.27596	12	0.6		1.26167	2.86	0.437309	-12	-5.4
	1.26333	1.93	0.274538	-6	-3.51713e-12		1.26333	2.85	0.43578	-6	-5
	1.265	1.93	0.274538	0	0.2		1.265	2.85	0.43578	0	-5
	1.26667	1.95	0.277383	12	0.2		1.26667	2.83	0.432722	-12	-5.2
	1.26833	1.95	0.277383	0	-0.4		1.26833	2.83	0.432722	0	-4.6
	1.27	1.95	0.277383	0	-0.2		1.27	2.81	0.429664	-12	-4.8
	1.27167	1.93	0.274538	-12	-0.4		1.27167	2.81	0.429664	0	-4.8
	1.27333	1.95	0.277383	12	-0.4		1.27333	2.79	0.426606	-12	-5.2
	1.275	1.95	0.277383	0	-1		1.275	2.78	0.425076	-6	-4.2
	1.27667	1.95	0.277383	0	-1.2		1.27667	2.78	0.425076	0	-4.4
	1.27833	1.94	0.27596	-6	-0.8		1.27833	2.78	0.425076	0	-4.6
	1.28	1.95	0.277383	6	-0.4		1.28	2.77	0.423547	-6	-5
	1.28167	1.95	0.277383	0	-1.2		1.28167	2.74	0.41896	-18	-4.6
	1.28333	1.94	0.27596	-6	-1		1.28333	2.76	0.422018	12	-4.4
	1.285	1.96	0.278805	12	-1.2		1.285	2.72	0.415902	-24	-4.6
	1.28667	1.94	0.27596	-12	-1.2		1.28667	2.73	0.417431	6	-4.6
	1.28833	1.96	0.278805	12	-1.4		1.28833	2.72	0.415902	-6	-4.6
	1.29	1.93	0.274538	-18	-1.6		1.29	2.72	0.415902	0	-4.6
	1.29167	1.96	0.278805	18	-1.2		1.29167	2.69	0.411315	-18	-4.8
	1.29333	1.95	0.277383	-6	-2.2		1.29333	2.69	0.411315	0	-4.2
	1.295	1.97	0.280228	12	-2		1.295	2.69	0.411315	0	-4.6
	1.29667	1.96	0.278805	-6	-2.2		1.29667	2.69	0.411315	0	-4
	1.29833	1.95	0.277383	-6	-2		1.29833	2.68	0.409786	-6	-4.6
	1.3	1.95	0.277383	0	-2		1.3	2.66	0.406728	-12	-4.4
	1.30167	1.94	0.27596	-6	-2.6		1.30167	2.66	0.406728	0	-4.8
	1.30333	1.95	0.277383	6	-2		1.30333	2.64	0.40367	-12	-4.4
	1.305	1.96	0.278805	6	-2.6		1.305	2.66	0.406728	12	-4
	1.30667	1.95	0.277383	-6	-2.6		1.30667	2.63	0.402141	-18	-5
	1.30833	1.94	0.27596	-6	-2.8		1.30833	2.63	0.402141	0	-4.4
	1.31	1.95	0.277383	6	-2.2		1.31	2.61	0.399083	-12	-4.8
	1.31167	1.94	0.27596	-6	-2.6		1.31167	2.61	0.399083	0	-4.2
	1.31333	1.94	0.27596	0	-2.8		1.31333	2.6	0.397554	-6	-4.4
	1.315	1.94	0.27596	0	-2.6		1.315	2.59	0.396024	-6	-4.4
	1.31667	1.93	0.274538	-6	-3		1.31667	2.6	0.397554	6	-4
	1.31833	1.94	0.27596	6	-2.8		1.31833	2.59	0.396024	-6	-4.8
	1.32	1.93	0.274538	-6	-3		1.32	2.57	0.392966	-12	-4.4
	1.32167	1.91	0.271693	-12	-3.2		1.32167	2.55	0.389908	-12	-4
	1.32333	1.9	0.27027	-6	-2.4		1.32333	2.58	0.394495	18	-4.2
	1.325	1.89	0.268848	-6	-2.8		1.325	2.56	0.391437	-12	-5.2
	1.32667	1.91	0.271693	12	-2		1.32667	2.55	0.389908	-6	-5.2
	1.32833	1.92	0.273115	6	-3.2		1.32833	2.53	0.38685	-12	-5.2
	1.33	1.89	0.268848	-18	-3.2		1.33	2.54	0.388379	6	-4.4
	1.33167	1.9	0.27027	6	-3		1.33167	2.52	0.385321	-12	-4.8
	1.33333	1.88	0.267425	-12	-3		1.33333	2.53	0.38685	6	-4.6
	1.335	1.9	0.27027	12	-2.6		1.335	2.49	0.380734	-24	-4.8
	1.33667	1.87	0.266003	-18	-3		1.33667	2.5	0.382263	6	-4.4
	1.33833	1.88	0.267425	6	-3		1.33833	2.49	0.380734	-6	-5
	1.34	1.87	0.266003	-6	-3		1.34	2.48	0.379205	-6	-4.4
	1.34167	1.85	0.263158	-12	-2.6		1.34167	2.48	0.379205	0	-4.8
	1.34333	1.85	0.263158	0	-2.6		1.34333	2.46	0.376147	-12	-4.8
	1.345	1.86	0.26458	6	-2.6		1.345	2.49	0.380734	18	-4.2
	1.34667	1.86	0.26458	0	-3		1.34667	2.46	0.376147	-18	-5
	1.34833	1.85	0.263158	-6	-2.4		1.34833	2.46	0.376147	0	-5.2
	1.35	1.82	0.25889	-18	-2.8		1.35	2.42	0.370031	-24	-4.8
	1.35167	1.84	0.261735	12	-2		1.35167	2.44	0.373089	12	-4.8
	1.35333	1.82	0.25889	-12	-2.4		1.35333	2.44	0.373089	0	-4.6
	1.355	1.83	0.260313	6	-1.8		1.355	2.41	0.368502	-18	-5
	1.35667	1.81	0.257468	-12	-2.6		1.35667	2.41	0.368502	0	-4.4
	1.35833	1.83	0.260313	12	-2		1.35833	2.39	0.365443	-12	-4.4
	1.36	1.82	0.25889	-6	-2.6		1.36	2.4	0.366972	6	-4.4
	1.36167	1.8	0.256046	-12	-2.6		1.36167	2.39	0.365443	-6	-4.6
	1.36333	1.81	0.257468	6	-2.2		1.36333	2.38	0.363914	-6	-4.6
	1.365	1.79	0.254623	-12	-3		1.365	2.39	0.365443	6	-4.2
	1.36667	1.79	0.254623	0	-1.8		1.36667	2.36	0.360856	-18	-5
	1.36833	1.79	0.254623	0	-2.4		1.36833	2.37	0.362385	6	-4.4
	1.37	1.77	0.251778	-12	-1.8		1.37	2.37	0.362385	0	-4.8
	1.37167	1.79	0.254623	12	-2.2		1.37167	2.34	0.357798	-18	-5
	1.37333	1.76	0.250356	-18	-2.2		1.37333	2.32	0.35474	-12	-4.4
	1.375	1.79	0.254623	18	-1.8		1.375	2.3	0.351682	-12	-4
	1.37667	1.75	0.248933	-24	-2.4		1.37667	2.29	0.350153	-6	-3.6
	1.37833	1.76	0.250356	6	-2		1.37833	2.31	0.353211	12	-3.8
	1.38	1.74	0.247511	-12	-2		1.38	2.3	0.351682	-6	-3.6
	1.38167	1.75	0.248933	6	-1.6		1.38167	2.29	0.350153	-6	-3.8
	1.38333	1.75	0.248933	0	-1.8		1.38333	2.29	0.350153	0	-3.6
	1.385	1.75	0.248933	0	-2		1.385	2.27	0.347095	-12	-3.8
	1.38667	1.72	0.244666	-18	-2.2		1.38667	2.25	0.344037	-12	-3.2
	1.38833	1.73	0.246088	6	-1		1.38833	2.27	0.347095	12	-3.2
	1.39	1.74	0.247511	6	-1.8		1.39	2.24	0.342508	-18	-3
	1.39167	1.72	0.244666	-12	-1.6		1.39167	2.24	0.342508	0	-2.8
	1.39333	1.72	0.244666	0	-1.6		1.39333	2.25	0.344037	6	-3
	1.395	1.71	0.243243	-6	-1		1.395	2.24	0.342508	-6	-3
	1.39667	1.74	0.247511	18	-1.2		1.39667	2.2	0.336391	-24	-3.2
	1.39833	1.71	0.243243	-18	-2		1.39833	2.22	0.33945	12	-2.4
	1.4	1.72	0.244666	6	-1.6		1.4	2.18	0.333333	-24	-2.6
	1.40167	1.72	0.244666	0	-1.8		1.40167	2.21	0.33792	18	-1.6
	1.40333	1.73	0.246088	6	-1.8		1.40333	2.19	0.334862	-12	-2.4
	1.405	1.7	0.241821	-18	-1.8		1.405	2.19	0.334862	0	-1.8
	1.40667	1.71	0.243243	6	-1		1.40667	2.19	0.334862	0	-1.6
	1.40833	1.7	0.241821	-6	-1.6		1.40833	2.17	0.331804	-12	-2
	1.41	1.69	0.240398	-6	-1.2		1.41	2.17	0.331804	0	-1.2
	1.41167	1.69	0.240398	0	-1.4		1.41167	2.16	0.330275	-6	-1.6
	1.41333	1.66	0.236131	-18	-1.2		1.41333	2.17	0.331804	6	-1.2
	1.415	1.7	0.241821	24	-1		1.415	2.14	0.327217	-18	-1.4
	1.41667	1.67	0.237553	-18	-1.4		1.41667	2.14	0.327217	0	-0.6
	1.41833	1.7	0.241821	18	-1		1.41833	2.13	0.325688	-6	-1
	1.42	1.66	0.236131	-24	-1.4		1.42	2.12	0.324159	-6	-0.4
	1.42167	1.68	0.238976	12	-0.6		1.42167	2.12	0.324159	0	-0.6
	1.42333	1.67	0.237553	-6	-1.2		1.42333	2.12	0.324159	0	-3.73035e-12
	1.425	1.67	0.237553	0	-1		1.425	2.12	0.324159	0	-0.2
	1.42667	1.65	0.234708	-12	-1.4		1.42667	2.1	0.321101	-12	-0.4
	1.42833	1.66	0.236131	6	-0.4		1.42833	2.13	0.325688	18	0.6
	1.43	1.66	0.236131	0	-1.2		1.43	2.11	0.32263	-12	-0.2
	1.43167	1.66	0.236131	0	-0.2		1.43167	2.11	0.32263	0	0.2
	1.43333	1.65	0.234708	-6	-1.2		1.43333	2.1	0.321101	-6	-0.2
	1.435	1.64	0.233286	-6	-0.8		1.435	2.11	0.32263	6	0.4
	1.43667	1.67	0.237553	18	-0.6		1.43667	2.09	0.319572	-12	-1.81721e-11
	1.43833	1.64	0.233286	-18	-1		1.43833	2.12	0.324159	18	0.6
	1.44	1.66	0.236131	12	-0.6		1.44	2.1	0.321101	-12	-0.4
	1.44167	1.64	0.233286	-12	-1.4		1.44167	2.09	0.319572	-6	0.6
	1.44333	1.67	0.237553	18	-0.8		1.44333	2.1	0.321101	6	0.6
	1.445	1.65	0.234708	-12	-1.2		1.445	2.08	0.318043	-12	0.6
	1.44667	1.64	0.233286	-6	-0.8		1.44667	2.08	0.318043	0	0.8
	1.44833	1.63	0.231863	-6	-0.2		1.44833	2.09	0.319572	6	1
	1.45	1.63	0.231863	0	-0.2		1.45	2.1	0.321101	6	0.2
	1.45167	1.63	0.231863	0	-0.6		1.45167	2.09	0.319572	-6	0.4
	1.45333	1.64	0.233286	6	-0.2		1.45333	2.1	0.321101	6	0.6
	1.455	1.65	0.234708	6	-0.8		1.455	2.11	0.32263	6	0.4
	1.45667	1.63	0.231863	-12	-0.8		1.45667	2.09	0.319572	-12	0.2
	1.45833	1.64	0.233286	6	-0.8		1.45833	2.11	0.32263	12	0.4
	1.46	1.62	0.230441	-12	-0.4		1.46	2.09	0.319572	-12	-7.22089e-12
	1.46167	1.63	0.231863	6	-0.4		1.46167	2.1	0.321101	6	0.2
	1.46333	1.61	0.229018	-12	-0.4		1.46333	2.1	0.321101	0	-1.08447e-11
	1.465	1.63	0.231863	12	-1.07381e-11		1.465	2.11	0.32263	6	-1.08447e-11
	1.46667	1.62	0.230441	-6	-0.2		1.46667	2.09	0.319572	-12	-1.08447e-11
	1.46833	1.63	0.231863	6	-1.07381e-11		1.46833	2.11	0.32263	12	-0.2
	1.47	1.63	0.231863	0	-0.6		1.47	2.09	0.319572	-12	-0.2
	1.47167	1.62	0.230441	-6	-0.6		1.47167	2.12	0.324159	18	-7.11431e-12
	1.47333	1.62	0.230441	0	-1.07113e-11		1.47333	2.11	0.32263	-6	-0.6
	1.475	1.6	0.227596	-12	-0.2		1.475	2.1	0.321101	-6	-0.4
	1.47667	1.63	0.231863	18	-0.2		1.47667	2.13	0.325688	18	-0.4
	1.47833	1.6	0.227596	-18	-0.2		1.47833	2.12	0.324159	-6	-1
	1.48	1.65	0.234708	30	-0.2		1.48	2.12	0.324159	0	-1.4
	1.48167	1.6	0.227596	-30	-0.8		1.48167	2.1	0.321101	-12	-1
	1.48333	1.61	0.229018	6	0.2		1.48333	2.12	0.324159	12	-0.8
	1.485	1.61	0.229018	0	-1.09778e-11		1.485	2.11	0.32263	-6	-1.2
	1.48667	1.62	0.230441	6	-1.09778e-11		1.48667	2.12	0.324159	6	-1.2
	1.48833	1.61	0.229018	-6	-0.2		1.48833	2.1	0.321101	-12	-1.4
	1.49	1.59	0.226174	-12	-0.2		1.49	2.13	0.325688	18	-1.4
	1.49167	1.6	0.227596	6	0.6		1.49167	2.12	0.324159	-6	-1.6
	1.49333	1.61	0.229018	6	0.2		1.49333	2.13	0.325688	6	-1.8
	1.495	1.61	0.229018	0	0.2		1.495	2.12	0.324159	-6	-1.8
	1.49667	1.63	0.231863	12	0.6		1.49667	2.13	0.325688	6	-2.4
	1.49833	1.62	0.230441	-6	-0.2		1.49833	2.1	0.321101	-18	-2.2
	1.5	1.6	0.227596	-12	-0.2		1.5	2.12	0.324159	12	-2
	1.50167	1.62	0.230441	12	0.2		1.50167	2.12	0.324159	0	-2.8
	1.50333	1.6	0.227596	-12	0.4		1.50333	2.12	0.324159	0	-2.6
	1.505	1.61	0.229018	6	0.2		1.505	2.12	0.324159	0	-2.6
	1.50667	1.59	0.226174	-12	-1.09778e-11		1.50667	2.11	0.32263	-6	-3
	1.50833	1.62	0.230441	18	0.2		1.50833	2.11	0.32263	0	-2.4
	1.51	1.6	0.227596	-12	-0.2		1.51	2.1	0.321101	-6	-3
	1.51167	1.61	0.229018	6	0.2		1.51167	2.1	0.321101	0	-2.8
	1.51333	1.61	0.229018	0	0.2		1.51333	2.1	0.321101	0	-3
	1.515	1.62	0.230441	6	-1.09779e-11		1.515	2.11	0.32263	6	-3.2
	1.51667	1.62	0.230441	0	-0.4		1.51667	2.08	0.318043	-18	-3.6
	1.51833	1.6	0.227596	-12	0.2		1.51833	2.1	0.321101	12	-3.2
	1.52	1.6	0.227596	0	0.8		1.52	2.09	0.319572	-6	-3.6
	1.52167	1.62	0.230441	12	0.6		1.52167	2.09	0.319572	0	-3
	1.52333	1.61	0.229018	-6	-1.46016e-11		1.52333	2.09	0.319572	0	-3.8
	1.525	1.59	0.226174	-12	0.2		1.525	2.08	0.318043	-6	-3.6
	1.52667	1.62	0.230441	18	0.4		1.52667	2.08	0.318043	0	-3.8
	1.52833	1.59	0.226174	-18	-0.2		1.52833	2.05	0.313456	-18	-3.2
	1.53	1.61	0.229018	12	0.8		1.53	2.07	0.316514	12	-2.8
	1.53167	1.61	0.229018	0	0.6		1.53167	2.06	0.314985	-6	-3.6
	1.53333	1.61	0.229018	0	0.2		1.53333	2.06	0.314985	0	-3.4
	1.535	1.61	0.229018	0	0.2		1.535	2.05	0.313456	-6	-4.2
	1.53667	1.61	0.229018	0	0.4		1.53667	2.05	0.313456	0	-3.8
	1.53833	1.6	0.227596	-6	0.4		1.53833	2.03	0.310398	-12	-3.6
	1.54	1.62	0.230441	12	0.8		1.54	2.05	0.313456	12	-3.2
	1.54167	1.61	0.229018	-6	3.73035e-12		1.54167	2.03	0.310398	-12	-4
	1.54333	1.62	0.230441	6	0.6		1.54333	2.04	0.311927	6	-3.2
	1.545	1.64	0.233286	12	-0.2		1.545	2	0.30581	-24	-4.4
	1.54667	1.62	0.230441	-12	-0.4		1.54667	2.02	0.308869	12	-3.2
	1.54833	1.61	0.229018	-6	0.2		1.54833	2	0.30581	-12	-4
	1.55	1.61	0.229018	0	0.4		1.55	1.98	0.302752	-12	-3.2
	1.55167	1.64	0.233286	18	1.59872e-13		1.55167	1.99	0.304281	6	-3
	1.55333	1.61	0.229018	-18	-0.4		1.55333	1.99	0.304281	0	-3.4
	1.555	1.61	0.229018	0	0.4		1.555	1.97	0.301223	-12	-3.2
	1.55667	1.6	0.227596	-6	0.6		1.55667	1.99	0.304281	12	-3.2
	1.55833	1.61	0.229018	6	1		1.55833	1.96	0.299694	-18	-3.4
	1.56	1.61	0.229018	0	0.6		1.56	1.96	0.299694	0	-3
	1.56167	1.62	0.230441	6	0.4		1.56167	1.95	0.298165	-6	-2.4
	1.56333	1.61	0.229018	-6	-0.4		1.56333	1.94	0.296636	-6	-3.2
	1.565	1.6	0.227596	-6	0.6		1.565	1.93	0.295107	-6	-2.8
	1.56667	1.63	0.231863	18	0.8		1.56667	1.92	0.293578	-6	-2.6
	1.56833	1.64	0.233286	6	0.4		1.56833	1.92	0.293578	0	-2.2
	1.57	1.63	0.231863	-6	0.2		1.57	1.94	0.296636	12	-2.4
	1.57167	1.62	0.230441	-6	0.4		1.57167	1.9	0.29052	-24	-3.2
	1.57333	1.62	0.230441	0	0.2		1.57333	1.91	0.292049	6	-1.8
	1.575	1.61	0.229018	-6	0.8		1.575	1.89	0.288991	-12	-2.8
	1.57667	1.61	0.229018	0	0.6		1.57667	1.92	0.293578	18	-1.4
	1.57833	1.63	0.231863	12	0.8		1.57833	1.91	0.292049	-6	-2.6
	1.58	1.64	0.233286	6	0.4		1.58	1.89	0.288991	-12	-1.8
	1.58167	1.62	0.230441	-12	0.4		1.58167	1.89	0.288991	0	-1.8
	1.58333	1.62	0.230441	0	0.6		1.58333	1.85	0.282875	-24	-2
	1.585	1.63	0.231863	6	0.4		1.585	1.86	0.284404	6	-1.4
	1.58667	1.63	0.231863	0	0.4		1.58667	1.87	0.285933	6	-0.6
	1.58833	1.64	0.233286	6	0.4		1.58833	1.87	0.285933	0	-1.8
	1.59	1.62	0.230441	-12	-3.65035e-12		1.59	1.85	0.282875	-12	-1.2
	1.59167	1.64	0.233286	12	0.6		1.59167	1.87	0.285933	12	-1
	1.59333	1.61	0.229018	-18	0.2		1.59333	1.82	0.278287	-30	-1.6
	1.595	1.62	0.230441	6	0.8		1.595	1.84	0.281346	12	-0.2
	1.59667	1.63	0.231863	6	0.4		1.59667	1.82	0.278287	-12	-1
	1.59833	1.63	0.231863	0	-0.2		1.59833	1.84	0.281346	12	-0.2
	1.6	1.61	0.229018	-12	0.6		1.6	1.83	0.279817	-6	-0.8
	1.60167	1.62	0.230441	6	1		1.60167	1.82	0.278287	-6	-0.8
	1.60333	1.63	0.231863	6	0.6		1.60333	1.83	0.279817	6	-0.6
	1.605	1.64	0.233286	6	0.2		1.605	1.81	0.276758	-12	-1
	1.60667	1.65	0.234708	6	0.2		1.60667	1.82	0.278287	6	-0.2
	1.60833	1.64	0.233286	-6	0.2		1.60833	1.81	0.276758	-6	-0.4
	1.61	1.63	0.231863	-6	-1.82519e-11		1.61	1.84	0.281346	18	0.2
	1.61167	1.6	0.227596	-18	1		1.61167	1.79	0.2737	-30	-0.6
	1.61333	1.64	0.233286	24	0.8		1.61333	1.8	0.275229	6	0.2
	1.615	1.64	0.233286	0	0.2		1.615	1.8	0.275229	0	0.2
	1.61667	1.65	0.234708	6	0.4		1.61667	1.81	0.276758	6	0.4
	1.61833	1.65	0.234708	0	0.6		1.61833	1.8	0.275229	-6	0.2
	1.62	1.65	0.234708	0	-2.18224e-11		1.62	1.78	0.272171	-12	0.6
	1.62167	1.63	0.231863	-12	0.4		1.62167	1.81	0.276758	18	0.6
	1.62333	1.66	0.236131	18	0.2		1.62333	1.77	0.270642	-24	-0.4
	1.625	1.64	0.233286	-12	-0.4		1.625	1.82	0.278287	30	0.8
	1.62667	1.65	0.234708	6	0.2		1.62667	1.79	0.2737	-18	-2.91232e-11
	1.62833	1.65	0.234708	0	0.6		1.62833	1.82	0.278287	18	0.4
	1.63	1.66	0.236131	6	0.2		1.63	1.8	0.275229	-12	-3.63707e-11
	1.63167	1.65	0.234708	-6	-0.2		1.63167	1.79	0.2737	-6	0.6
	1.63333	1.64	0.233286	-6	0.4		1.63333	1.78	0.272171	-6	0.4
	1.635	1.65	0.234708	6	-2.16894e-11		1.635	1.83	0.279817	30	0.6
	1.63667	1.65	0.234708	0	0.2		1.63667	1.78	0.272171	-30	-3.63708e-11
	1.63833	1.64	0.233286	-6	-2.53132e-11		1.63833	1.81	0.276758	18	0.8
	1.64	1.65	0.234708	6	0.6		1.64	1.8	0.275229	-6	-0.2
	1.64167	1.65	0.234708	0	-0.2		1.64167	1.79	0.2737	-6	0.6
	1.64333	1.65	0.234708	0	-2.53133e-11		1.64333	1.81	0.276758	12	0.4
	1.645	1.64	0.233286	-6	0.2		1.645	1.79	0.2737	-12	0.4
	1.64667	1.62	0.230441	-12	0.4		1.64667	1.81	0.276758	12	0.6
	1.64833	1.66	0.236131	24	0.6		1.64833	1.8	0.275229	-6	0.2
	1.65	1.66	0.236131	0	-2.16895e-11		1.65	1.79	0.2737	-6	0.2
	1.65167	1.65	0.234708	-6	-2.16895e-11		1.65167	1.79	0.2737	0	0.4
	1.65333	1.64	0.233286	-6	-0.2		1.65333	1.78	0.272171	-6	0.8
	1.655	1.65	0.234708	6	0.8		1.655	1.8	0.275229	12	1.4
	1.65667	1.66	0.236131	6	-0.6		1.65667	1.8	0.275229	0	0.8
	1.65833	1.64	0.233286	-12	-3.5706e-12		1.65833	1.82	0.278287	12	0.4
	1.66	1.68	0.238976	24	0.2		1.66	1.81	0.276758	-6	0.6
	1.66167	1.64	0.233286	-24	-0.4		1.66167	1.8	0.275229	-6	0.2
	1.66333	1.65	0.234708	6	3.73023e-12		1.66333	1.81	0.276758	6	0.4
	1.665	1.66	0.236131	6	3.73017e-12		1.665	1.82	0.278287	6	0.2
	1.66667	1.68	0.238976	12	-0.4		1.66667	1.82	0.278287	0	0.6
	1.66833	1.65	0.234708	-18	-0.8		1.66833	1.83	0.279817	6	-0.2
	1.67	1.67	0.237553	12	-0.4		1.67	1.81	0.276758	-12	-0.4
	1.67167	1.64	0.233286	-18	-0.6		1.67167	1.79	0.2737	-12	0.4
	1.67333	1.64	0.233286	0	5.31723e-14		1.67333	1.81	0.276758	12	0.4
	1.675	1.65	0.234708	6	-0.6		1.675	1.82	0.278287	6	0.8
	1.67667	1.68	0.238976	18	-0.2		1.67667	1.81	0.276758	-6	0.2
	1.67833	1.66	0.236131	-12	-1.2		1.67833	1.82	0.278287	6	0.4
	1.68	1.65	0.234708	-6	-0.6		1.68	1.83	0.279817	6	0.2
	1.68167	1.67	0.237553	12	-0.6		1.68167	1.81	0.276758	-12	7.35429e-12
	1.68333	1.64	0.233286	-18	-1.2		1.68333	1.81	0.276758	0	0.2
	1.685	1.66	0.236131	12	-0.2		1.685	1.83	0.279817	12	0.4
	1.68667	1.65	0.234708	-6	-0.6		1.68667	1.82	0.278287	-6	-0.6
	1.68833	1.67	0.237553	12	-0.8		1.68833	1.8	0.275229	-12	0.2
	1.69	1.64	0.233286	-18	-1.2		1.69	1.83	0.279817	18	0.4
	1.69167	1.65	0.234708	6	-0.4		1.69167	1.81	0.276758	-12	-0.2
	1.69333	1.66	0.236131	6	-1		1.69333	1.83	0.279817	12	0.4
	1.695	1.66	0.236131	0	-0.8		1.695	1.82	0.278287	-6	-0.2
	1.69667	1.65	0.234708	-6	-1.4		1.69667	1.82	0.278287	0	0.2
	1.69833	1.66	0.236131	6	-0.8		1.69833	1.81	0.276758	-6	2.92299e-11
	1.7	1.66	0.236131	0	-1.4		1.7	1.81	0.276758	0	0.4
	1.70167	1.64	0.233286	-12	-1.2		1.70167	1.83	0.279817	12	0.4
	1.70333	1.68	0.238976	24	-1		1.70333	1.85	0.282875	12	0.2
	1.705	1.62	0.230441	-36	-1.8		1.705	1.84	0.281346	-6	-0.6
	1.70667	1.66	0.236131	24	-0.8		1.70667	1.82	0.278287	-12	-0.4
	1.70833	1.65	0.234708	-6	-1.4		1.70833	1.85	0.282875	18	-0.2
	1.71	1.66	0.236131	6	-1.4		1.71	1.82	0.278287	-18	-0.6
	1.71167	1.64	0.233286	-12	-1.2		1.71167	1.82	0.278287	0	-0.4
	1.71333	1.65	0.234708	6	-1.6		1.71333	1.82	0.278287	0	0.2
	1.715	1.64	0.233286	-6	-1.6		1.715	1.85	0.282875	18	2.56063e-11
	1.71667	1.64	0.233286	0	-1.4		1.71667	1.81	0.276758	-24	-1
	1.71833	1.63	0.231863	-6	-2		1.71833	1.81	0.276758	0	-0.4
	1.72	1.64	0.233286	6	-1.4		1.72	1.83	0.279817	12	-0.2
	1.72167	1.64	0.233286	0	-2		1.72167	1.81	0.276758	-12	-0.8
	1.72333	1.61	0.229018	-18	-1.6		1.72333	1.85	0.282875	24	-0.2
	1.725	1.64	0.233286	18	-1.2		1.725	1.83	0.279817	-12	-0.4
	1.72667	1.62	0.230441	-12	-1.8		1.72667	1.83	0.279817	0	-0.6
	1.72833	1.63	0.231863	6	-1.8		1.72833	1.83	0.279817	0	-0.2
	1.73	1.62	0.230441	-6	-1.6		1.73	1.83	0.279817	0	-0.6
	1.73167	1.61	0.229018	-6	-1.6		1.73167	1.82	0.278287	-6	-0.6
	1.73333	1.63	0.231863	12	-1.8		1.73333	1.83	0.279817	6	-0.6
	1.735	1.63	0.231863	0	-2.6		1.735	1.8	0.275229	-18	-0.6
	1.73667	1.61	0.229018	-12	-2		1.73667	1.83	0.279817	18	-0.2
	1.73833	1.61	0.229018	0	-1.8		1.73833	1.82	0.278287	-6	-0.2
	1.74	1.62	0.230441	6	-2		1.74	1.82	0.278287	0	-0.4
	1.74167	1.6	0.227596	-12	-2		1.74167	1.83	0.279817	6	-0.4
	1.74333	1.62	0.230441	12	-2		1.74333	1.82	0.278287	-6	-0.4
	1.745	1.59	0.226174	-18	-1.8		1.745	1.83	0.279817	6	-0.4
	1.74667	1.61	0.229018	12	-1.8		1.74667	1.82	0.278287	-6	-1.2
	1.74833	1.59	0.226174	-12	-2.4		1.74833	1.83	0.279817	6	-0.8
	1.75	1.6	0.227596	6	-2.2		1.75	1.83	0.279817	0	-0.6
	1.75167	1.59	0.226174	-6	-2.4		1.75167	1.84	0.281346	6	-1
	1.75333	1.59	0.226174	0	-2.4		1.75333	1.82	0.278287	-12	-1.4
	1.755	1.58	0.224751	-6	-1.8		1.755	1.82	0.278287	0	-1
	1.75667	1.59	0.226174	6	-2		1.75667	1.81	0.276758	-6	-0.6
	1.75833	1.58	0.224751	-6	-2.2		1.75833	1.82	0.278287	6	-0.8
	1.76	1.6	0.227596	12	-2		1.76	1.8	0.275229	-12	-0.8
	1.76167	1.56	0.221906	-24	-2.4		1.76167	1.83	0.279817	18	-0.4
	1.76333	1.57	0.223329	6	-1.6		1.76333	1.82	0.278287	-6	-1.6
	1.765	1.57	0.223329	0	-2.6		1.765	1.8	0.275229	-12	-1.2
	1.76667	1.54	0.219061	-18	-2.2		1.76667	1.79	0.2737	-6	-1
	1.76833	1.56	0.221906	12	-2.2		1.76833	1.8	0.275229	6	-0.2
	1.77	1.54	0.219061	-12	-2.2		1.77	1.79	0.2737	-6	-1
	1.77167	1.56	0.221906	12	-1.8		1.77167	1.8	0.275229	6	-0.4
	1.77333	1.55	0.220484	-6	-2.2		1.77333	1.83	0.279817	18	-1.2
	1.775	1.55	0.220484	0	-2.4		1.775	1.8	0.275229	-18	-1.8
	1.77667	1.53	0.217639	-12	-2		1.77667	1.82	0.278287	12	-1
	1.77833	1.55	0.220484	12	-1.8		1.77833	1.8	0.275229	-12	-1.2
	1.78	1.54	0.219061	-6	-2.4		1.78	1.8	0.275229	0	-1.6
	1.78167	1.52	0.216216	-12	-1.8		1.78167	1.79	0.2737	-6	-1.2
	1.78333	1.5	0.213371	-12	-1.8		1.78333	1.8	0.275229	6	-1.4
	1.785	1.53	0.217639	18	-1.2		1.785	1.79	0.2737	-6	-1.2
	1.78667	1.52	0.216216	-6	-2		1.78667	1.82	0.278287	18	-1
	1.78833	1.51	0.214794	-6	-1.8		1.78833	1.8	0.275229	-12	-2
	1.79	1.52	0.216216	6	-1.6		1.79	1.8	0.275229	0	-1.4
	1.79167	1.5	0.213371	-12	-1.6		1.79167	1.81	0.276758	6	-1.6
	1.79333	1.53	0.217639	18	-1.6		1.79333	1.8	0.275229	-6	-2.2
	1.795	1.5	0.213371	-18	-2.4		1.795	1.77	0.270642	-18	-1.6
	1.79667	1.49	0.211949	-6	-1.2		1.79667	1.78	0.272171	6	-1.4
	1.79833	1.48	0.210526	-6	-1.6		1.79833	1.8	0.275229	12	-1.8
	1.8	1.48	0.210526	0	-1.2		1.8	1.78	0.272171	-12	-2
	1.80167	1.47	0.209104	-6	-1.4		1.80167	1.77	0.270642	-6	-1.8
	1.80333	1.5	0.213371	18	-0.8		1.80333	1.77	0.270642	0	-1.2
	1.805	1.48	0.210526	-12	-1.8		1.805	1.79	0.2737	12	-1.6
	1.80667	1.48	0.210526	0	-1		1.80667	1.77	0.270642	-12	-2.2
	1.80833	1.48	0.210526	0	-1.4		1.80833	1.78	0.272171	6	-1.8
	1.81	1.48	0.210526	0	-0.8		1.81	1.78	0.272171	0	-2.2
	1.81167	1.48	0.210526	0	-1.6		1.81167	1.75	0.267584	-18	-2.4
	1.81333	1.44	0.204836	-24	-1.4		1.81333	1.76	0.269113	6	-1.8
	1.815	1.46	0.207681	12	-0.6		1.815	1.75	0.267584	-6	-2.2
	1.81667	1.43	0.203414	-18	-0.8		1.81667	1.78	0.272171	18	-1.6
	1.81833	1.45	0.206259	12	-0.4		1.81833	1.75	0.267584	-18	-2
	1.82	1.45	0.206259	0	-0.6		1.82	1.77	0.270642	12	-2.2
	1.82167	1.45	0.206259	0	-0.4		1.82167	1.74	0.266055	-18	-2.6
	1.82333	1.43	0.203414	-12	-0.4		1.82333	1.74	0.266055	0	-2
	1.825	1.45	0.206259	12	0.4		1.825	1.75	0.267584	6	-2
	1.82667	1.44	0.204836	-6	-0.2		1.82667	1.76	0.269113	6	-2.6
	1.82833	1.43	0.203414	-6	7.40747e-12		1.82833	1.72	0.262997	-24	-2.6
	1.83	1.45	0.206259	12	0.2		1.83	1.74	0.266055	12	-2
	1.83167	1.43	0.203414	-12	-0.2		1.83167	1.72	0.262997	-12	-2.4
	1.83333	1.44	0.204836	6	-0.2		1.83333	1.74	0.266055	12	-1.6
	1.835	1.43	0.203414	-6	-0.2		1.835	1.74	0.266055	0	-2.2
	1.83667	1.43	0.203414	0	0.2		1.83667	1.72	0.262997	-12	-2.4
	1.83833	1.43	0.203414	0	0.4		1.83833	1.73	0.264526	6	-2.4
	1.84	1.44	0.204836	6	0.6		1.84	1.72	0.262997	-6	-2.2
	1.84167	1.42	0.201991	-12	0.6		1.84167	1.7	0.259939	-12	-2.8
	1.84333	1.41	0.200569	-6	0.8		1.84333	1.72	0.262997	12	-2
	1.845	1.44	0.204836	18	1.2		1.845	1.7	0.259939	-12	-2.8
	1.84667	1.41	0.200569	-18	0.6		1.84667	1.69	0.25841	-6	-2
	1.84833	1.42	0.201991	6	1.2		1.84833	1.7	0.259939	6	-1.6
	1.85	1.41	0.200569	-6	0.8		1.85	1.69	0.25841	-6	-2.6
	1.85167	1.43	0.203414	12	1.4		1.85167	1.71	0.261468	12	-2.2
	1.85333	1.41	0.200569	-12	0.8		1.85333	1.69	0.25841	-12	-2.8
	1.855	1.43	0.203414	12	1.4		1.855	1.68	0.256881	-6	-2.2
	1.85667	1.41	0.200569	-12	0.8		1.85667	1.68	0.256881	0	-2.4
	1.85833	1.44	0.204836	18	1.8		1.85833	1.67	0.255352	-6	-2
	1.86	1.4	0.199147	-24	1.2		1.86	1.66	0.253823	-6	-2.6
	1.86167	1.41	0.200569	6	2		1.86167	1.66	0.253823	0	-2
	1.86333	1.41	0.200569	0	1.4		1.86333	1.65	0.252294	-6	-2.4
	1.865	1.42	0.201991	6	1.6		1.865	1.67	0.255352	12	-1.6
	1.86667	1.41	0.200569	-6	1.4		1.86667	1.68	0.256881	6	-2.2
	1.86833	1.42	0.201991	6	1.8		1.86833	1.64	0.250765	-24	-2.2
	1.87	1.43	0.203414	6	1.6		1.87	1.64	0.250765	0	-1.4
	1.87167	1.43	0.203414	0	1.6		1.87167	1.64	0.250765	0	-2
	1.87333	1.45	0.206259	12	1.4		1.87333	1.64	0.250765	0	-1.6
	1.875	1.44	0.204836	-6	1.4		1.875	1.62	0.247706	-12	-2.6
	1.87667	1.44	0.204836	0	1.8		1.87667	1.63	0.249235	6	-1.6
	1.87833	1.44	0.204836	0	1.8		1.87833	1.62	0.247706	-6	-2.4
	1.88	1.44	0.204836	0	1.6		1.88	1.62	0.247706	0	-1.4
	1.88167	1.42	0.201991	-12	1.8		1.88167	1.64	0.250765	12	-2
	1.88333	1.43	0.203414	6	2.6		1.88333	1.63	0.249235	-6	-1.6
	1.885	1.44	0.204836	6	1.6		1.885	1.62	0.247706	-6	-2
	1.88667	1.45	0.206259	6	2		1.88667	1.6	0.244648	-12	-2
	1.88833	1.46	0.207681	6	1.4		1.88833	1.62	0.247706	12	-1.2
	1.89	1.47	0.209104	6	1.6		1.89	1.58	0.24159	-24	-1.6
	1.89167	1.46	0.207681	-6	1.2		1.89167	1.6	0.244648	12	-1
	1.89333	1.47	0.209104	6	1		1.89333	1.58	0.24159	-12	-1.6
	1.895	1.47	0.209104	0	1		1.895	1.6	0.244648	12	-0.8
	1.89667	1.47	0.209104	0	1.2		1.89667	1.61	0.246177	6	-1.4
	1.89833	1.46	0.207681	-6	1		1.89833	1.57	0.240061	-24	-1.4
	1.9	1.48	0.210526	12	1.2		1.9	1.58	0.24159	6	-1
	1.90167	1.47	0.209104	-6	1.6		1.90167	1.57	0.240061	-6	-1
	1.90333	1.48	0.210526	6	1		1.90333	1.58	0.24159	6	-1.2
	1.905	1.47	0.209104	-6	1.2		1.905	1.56	0.238532	-12	-0.6
	1.90667	1.5	0.213371	18	0.8		1.90667	1.58	0.24159	12	-0.2
	1.90833	1.5	0.213371	0	0.8		1.90833	1.54	0.235474	-24	-1
	1.91	1.5	0.213371	0	0.6		1.91	1.56	0.238532	12	1.4335e-11
	1.91167	1.48	0.210526	-12	0.2		1.91167	1.54	0.235474	-12	-0.4
	1.91333	1.49	0.211949	6	0.8		1.91333	1.57	0.240061	18	0.4
	1.915	1.49	0.211949	0	0.4		1.915	1.56	0.238532	-6	-0.8
	1.91667	1.5	0.213371	6	0.2		1.91667	1.57	0.240061	6	2.88567e-11
	1.91833	1.5	0.213371	0	7.30077e-12		1.91833	1.57	0.240061	0	-0.2
	1.92	1.51	0.214794	6	0.4		1.92	1.54	0.235474	-18	-0.2
	1.92167	1.5	0.213371	-6	-5.32315e-14		1.92167	1.56	0.238532	12	3.25072e-11
	1.92333	1.52	0.216216	12	-7.99953e-14		1.92333	1.51	0.230887	-30	3.25605e-11
	1.925	1.53	0.217639	6	-0.4		1.925	1.54	0.235474	18	1
	1.92667	1.53	0.217639	0	-0.4		1.92667	1.51	0.230887	-18	0.2
	1.92833	1.52	0.216216	-6	-0.8		1.92833	1.55	0.237003	24	1.4
	1.93	1.53	0.217639	6	-0.4		1.93	1.52	0.232416	-18	0.4
	1.93167	1.55	0.220484	12	-0.8		1.93167	1.56	0.238532	24	1
	1.93333	1.51	0.214794	-24	-1		1.93333	1.53	0.233945	-18	0.2
	1.935	1.54	0.219061	18	-0.6		1.935	1.52	0.232416	-6	0.8
	1.93667	1.52	0.216216	-12	-1.6		1.93667	1.54	0.235474	12	0.8
	1.93833	1.54	0.219061	12	-1.2		1.93833	1.54	0.235474	0	0.8
	1.94	1.53	0.217639	-6	-1.6		1.94	1.53	0.233945	-6	0.8
	1.94167	1.51	0.214794	-12	-1.2		1.94167	1.52	0.232416	-6	1.2
	1.94333	1.52	0.216216	6	-1.4		1.94333	1.54	0.235474	12	1.4
	1.945	1.53	0.217639	6	-1.2		1.945	1.53	0.233945	-6	1.2
	1.94667	1.52	0.216216	-6	-2.2		1.94667	1.54	0.235474	6	1.4
	1.94833	1.52	0.216216	0	-1.6		1.94833	1.52	0.232416	-12	1.4
	1.95	1.56	0.221906	24	-2.2		1.95	1.53	0.233945	6	1.6
	1.95167	1.52	0.216216	-24	-2.6		1.95167	1.51	0.230887	-12	1.4
	1.95333	1.54	0.219061	12	-2.4		1.95333	1.55	0.237003	24	1.8
	1.955	1.51	0.214794	-18	-2.6		1.955	1.55	0.237003	0	1
	1.95667	1.54	0.219061	18	-1.8		1.95667	1.53	0.233945	-12	1.8
	1.95833	1.53	0.217639	-6	-3		1.95833	1.54	0.235474	6	1.6
	1.96	1.51	0.214794	-12	-2.2		1.96	1.54	0.235474	0	1.8
	1.96167	1.52	0.216216	6	-2.6		1.96167	1.56	0.238532	12	1.2
	1.96333	1.51	0.214794	-6	-2.6		1.96333	1.53	0.233945	-18	1.6
	1.965	1.5	0.213371	-6	-2.6		1.965	1.56	0.238532	18	1.6
	1.96667	1.5	0.213371	0	-2		1.96667	1.56	0.238532	0	1.4
	1.96833	1.52	0.216216	12	-2.6		1.96833	1.56	0.238532	0	1.4
	1.97	1.51	0.214794	-6	-2.8		1.97	1.54	0.235474	-12	1.2
	1.97167	1.5	0.213371	-6	-3		1.97167	1.56	0.238532	12	1.6
	1.97333	1.5	0.213371	0	-2.6		1.97333	1.56	0.238532	0	1.2
	1.975	1.51	0.214794	6	-3		1.975	1.55	0.237003	-6	1.4
	1.97667	1.49	0.211949	-12	-3.2		1.97667	1.58	0.24159	18	1.8
	1.97833	1.5	0.213371	6	-3		1.97833	1.57	0.240061	-6	1.2
	1.98	1.49	0.211949	-6	-3.4		1.98	1.57	0.240061	0	1
	1.98167	1.5	0.213371	6	-2.8		1.98167	1.57	0.240061	0	1.6
	1.98333	1.48	0.210526	-12	-3.8		1.98333	1.57	0.240061	0	1.4
	1.985	1.46	0.207681	-12	-2.6		1.985	1.56	0.238532	-6	1.4
	1.98667	1.46	0.207681	0	-3		1.98667	1.58	0.24159	12	1.8
	1.98833	1.46	0.207681	0	-2.2		1.98833	1.58	0.24159	0	1
	1.99	1.47	0.209104	6	-2.8		1.99	1.59	0.243119	6	0.8
	1.99167	1.44	0.204836	-18	-2.6		1.99167	1.59	0.243119	0	0.8
	1.99333	1.46	0.207681	12	-2.4		1.99333	1.6	0.244648	6	0.4
	1.995	1.42	0.201991	-24	-3.2		1.995	1.6	0.244648	0	0.2
	1.99667	1.44	0.204836	12	-1.6		1.99667	1.61	0.246177	6	0.4
	1.99833	1.41	0.200569	-18	-2.8		1.99833	1.6	0.244648	-6	3.62395e-12
	2	1.43	0.203414	12	-1.4		2	1.6	0.244648	0	0.6
	2.00167	1.4	0.199147	-18	-1.8		2.00167	1.6	0.244648	0	0.4
	2.00333	1.41	0.200569	6	-1.2		2.00333	1.6	0.244648	0	0.6
	2.005	1.42	0.201991	6	-1.6		2.005	1.64	0.250765	24	-7.2473e-12
	2.00667	1.39	0.197724	-18	-1.6		2.00667	1.61	0.246177	-18	-0.8
	2.00833	1.42	0.201991	18	-1.2		2.00833	1.63	0.249235	12	-0.4
	2.01	1.38	0.196302	-24	-1.4		2.01	1.6	0.244648	-18	-0.4
	2.01167	1.39	0.197724	6	-0.6		2.01167	1.64	0.250765	24	0.2
	2.01333	1.38	0.196302	-6	-1		2.01333	1.61	0.246177	-18	-1
	2.015	1.4	0.199147	12	-1		2.015	1.63	0.249235	12	-0.2
	2.01667	1.37	0.194879	-18	-1.2		2.01667	1.63	0.249235	0	-0.8
	2.01833	1.38	0.196302	6	1.06583e-11		2.01833	1.62	0.247706	-6	-0.6
	2.02	1.36	0.193457	-12	-0.2		2.02	1.62	0.247706	0	-0.8
	2.02167	1.37	0.194879	6	0.2		2.02167	1.62	0.247706	0	-0.8
	2.02333	1.35	0.192034	-12	-0.4		2.02333	1.63	0.249235	6	-1.2
	2.025	1.35	0.192034	0	0.4		2.025	1.64	0.250765	6	-1.2
	2.02667	1.34	0.190612	-6	0.2		2.02667	1.64	0.250765	0	-2
	2.02833	1.33	0.189189	-6	0.6		2.02833	1.62	0.247706	-12	-1.8
	2.03	1.35	0.192034	12	1.2		2.03	1.65	0.252294	18	-2
	2.03167	1.31	0.186344	-24	0.6		2.03167	1.64	0.250765	-6	-2.4
	2.03333	1.35	0.192034	24	1.4		2.03333	1.64	0.250765	0	-2
	2.035	1.31	0.186344	-24	0.8		2.035	1.65	0.252294	6	-2.4
	2.03667	1.35	0.192034	24	2		2.03667	1.63	0.249235	-12	-2.4
	2.03833	1.32	0.187767	-18	1		2.03833	1.62	0.247706	-6	-1.8
	2.04	1.34	0.190612	12	2.2		2.04	1.63	0.249235	6	-2
	2.04167	1.32	0.187767	-12	1.4		2.04167	1.61	0.246177	-12	-2.6
	2.04333	1.3	0.184922	-12	2.2		2.04333	1.61	0.246177	0	-1.6
	2.045	1.34	0.190612	24	2.6		2.045	1.62	0.247706	6	-2.4
	2.04667	1.3	0.184922	-24	1.8		2.04667	1.61	0.246177	-6	-2
	2.04833	1.34	0.190612	24	2.4		2.04833	1.63	0.249235	12	-2.2
	2.05	1.34	0.190612	0	2		2.05	1.62	0.247706	-6	-2.8
	2.05167	1.34	0.190612	0	2		2.05167	1.63	0.249235	6	-2.6
	2.05333	1.33	0.189189	-6	2.4		2.05333	1.6	0.244648	-18	-2.8
	2.055	1.34	0.190612	6	2.2		2.055	1.6	0.244648	0	-2.2
	2.05667	1.33	0.189189	-6	2.2		2.05667	1.59	0.243119	-6	-2.6
	2.05833	1.35	0.192034	12	2.6		2.05833	1.61	0.246177	12	-1.8
	2.06	1.35	0.192034	0	2		2.06	1.61	0.246177	0	-2.8
	2.06167	1.34	0.190612	-6	2.4		2.06167	1.59	0.243119	-12	-2.6
	2.06333	1.33	0.189189	-6	2.4		2.06333	1.6	0.244648	6	-2.6
	2.065	1.34	0.190612	6	2.6		2.065	1.59	0.243119	-6	-2.4
	2.06667	1.37	0.194879	18	2.4		2.06667	1.6	0.244648	6	-3
	2.06833	1.37	0.194879	0	2		2.06833	1.58	0.24159	-12	-2.4
	2.07	1.37	0.194879	0	2.2		2.07	1.58	0.24159	0	-2.8
	2.07167	1.35	0.192034	-12	2		2.07167	1.56	0.238532	-12	-2.8
	2.07333	1.37	0.194879	12	2.6		2.07333	1.57	0.240061	6	-2.6
	2.075	1.36	0.193457	-6	2.2		2.075	1.54	0.235474	-18	-2.4
	2.07667	1.37	0.194879	6	2		2.07667	1.55	0.237003	6	-1.8
	2.07833	1.39	0.197724	12	1.8		2.07833	1.52	0.232416	-18	-2.6
	2.08	1.38	0.196302	-6	1.8		2.08	1.53	0.233945	6	-1.4
	2.08167	1.38	0.196302	0	1.6		2.08167	1.54	0.235474	6	-2
	2.08333	1.39	0.197724	6	2.2		2.08333	1.52	0.232416	-12	-1.8
	2.085	1.41	0.200569	12	1.4		2.085	1.53	0.233945	6	-1.8
	2.08667	1.4	0.199147	-6	1.2		2.08667	1.54	0.235474	6	-1.8
	2.08833	1.43	0.203414	18	1.6		2.08833	1.52	0.232416	-12	-2.4
	2.09	1.41	0.200569	-12	0.6		2.09	1.5	0.229358	-12	-2.2
	2.09167	1.43	0.203414	12	1.2		2.09167	1.53	0.233945	18	-1.6
	2.09333	1.43	0.203414	0	0.8		2.09333	1.49	0.227829	-24	-2
	2.095	1.43	0.203414	0	0.6		2.095	1.52	0.232416	18	-1.2
	2.09667	1.42	0.201991	-6	0.6		2.09667	1.5	0.229358	-12	-2
	2.09833	1.44	0.204836	12	0.6		2.09833	1.49	0.227829	-6	-1.8
	2.1	1.44	0.204836	0	0.4		2.1	1.49	0.227829	0	-1.6
	2.10167	1.46	0.207681	12	0.2		2.10167	1.49	0.227829	0	-1.6
	2.10333	1.44	0.204836	-12	-0.6		2.10333	1.49	0.227829	0	-1.8
	2.105	1.45	0.206259	6	-0.2		2.105	1.47	0.224771	-12	-1.4
	2.10667	1.46	0.207681	6	-0.4		2.10667	1.5	0.229358	18	-1.2
	2.10833	1.45	0.206259	-6	-0.6		2.10833	1.47	0.224771	-18	-2
	2.11	1.47	0.209104	12	-0.6		2.11	1.48	0.2263	6	-1.4
	2.11167	1.46	0.207681	-6	-0.8		2.11167	1.46	0.223242	-12	-1.6
	2.11333	1.46	0.207681	0	-1.4		2.11333	1.48	0.2263	12	-1.2
	2.115	1.46	0.207681	0	-1.4		2.115	1.44	0.220183	-24	-1.6
	2.11667	1.47	0.209104	6	-1		2.11667	1.48	0.2263	24	-0.6
	2.11833	1.48	0.210526	6	-1.6		2.11833	1.44	0.220183	-24	-1.8
	2.12	1.47	0.209104	-6	-2		2.12	1.44	0.220183	0	-0.6
	2.12167	1.48	0.210526	6	-2.2		2.12167	1.43	0.218654	-6	-1
	2.12333	1.48	0.210526	0	-2.2		2.12333	1.45	0.221713	12	-0.6
	2.125	1.46	0.207681	-12	-2.6		2.125	1.45	0.221713	0	-0.6
	2.12667	1.46	0.207681	0	-2		2.12667	1.42	0.217125	-18	-0.8
	2.12833	1.48	0.210526	12	-1.8		2.12833	1.45	0.221713	18	-0.4
	2.13	1.46	0.207681	-12	-2.4		2.13	1.43	0.218654	-12	-0.8
	2.13167	1.49	0.211949	18	-2		2.13167	1.45	0.221713	12	-0.4
	2.13333	1.46	0.207681	-18	-3		2.13333	1.43	0.218654	-12	-0.8
	2.135	1.47	0.209104	6	-2.2		2.135	1.44	0.220183	6	0.2
	2.13667	1.48	0.210526	6	-3		2.13667	1.42	0.217125	-12	-0.6
	2.13833	1.46	0.207681	-12	-3		2.13833	1.41	0.215596	-6	0.2
	2.14	1.47	0.209104	6	-2.8		2.14	1.42	0.217125	6	0.4
	2.14167	1.47	0.209104	0	-2.8		2.14167	1.43	0.218654	6	0.4
	2.14333	1.46	0.207681	-6	-3.4		2.14333	1.43	0.218654	0	-0.4
	2.145	1.46	0.207681	0	-3		2.145	1.42	0.217125	-6	7.67386e-12
	2.14667	1.45	0.206259	-6	-3		2.14667	1.41	0.215596	-6	0.6
	2.14833	1.46	0.207681	6	-2.6		2.14833	1.41	0.215596	0	0.8
	2.15	1.45	0.206259	-6	-3.2		2.15	1.41	0.215596	0	0.4
	2.15167	1.43	0.203414	-12	-3.6		2.15167	1.4	0.214067	-6	0.8
	2.15333	1.43	0.203414	0	-2.4		2.15333	1.42	0.217125	12	1
	2.155	1.43	0.203414	0	-3		2.155	1.41	0.215596	-6	0.6
	2.15667	1.43	0.203414	0	-2.4		2.15667	1.4	0.214067	-6	0.8
	2.15833	1.42	0.201991	-6	-3.2		2.15833	1.4	0.214067	0	1.2
	2.16	1.43	0.203414	6	-2.8		2.16	1.4	0.214067	0	1
	2.16167	1.39	0.197724	-24	-3		2.16167	1.4	0.214067	0	1
	2.16333	1.39	0.197724	0	-2.2		2.16333	1.4	0.214067	0	1.4
	2.165	1.41	0.200569	12	-2		2.165	1.41	0.215596	6	1.6
	2.16667	1.39	0.197724	-12	-2.4		2.16667	1.39	0.212538	-12	1.4
	2.16833	1.38	0.196302	-6	-2		2.16833	1.41	0.215596	12	1.6
	2.17	1.36	0.193457	-12	-2		2.17	1.39	0.212538	-12	1.4
	2.17167	1.37	0.194879	6	-1		2.17167	1.4	0.214067	6	2
	2.17333	1.35	0.192034	-12	-1.6		2.17333	1.42	0.217125	12	1.8
	2.175	1.36	0.193457	6	-0.8		2.175	1.41	0.215596	-6	1.2
	2.17667	1.37	0.194879	6	-0.8		2.17667	1.4	0.214067	-6	1.4
	2.17833	1.36	0.193457	-6	-1.4		2.17833	1.41	0.215596	6	1.8
	2.18	1.36	0.193457	0	-1		2.18	1.41	0.215596	0	1.8
	2.18167	1.34	0.190612	-12	-0.6		2.18167	1.41	0.215596	0	2.2
	2.18333	1.35	0.192034	6	7.40747e-12		2.18333	1.44	0.220183	18	1.8
	2.185	1.32	0.187767	-18	-0.8		2.185	1.41	0.215596	-18	1.4
	2.18667	1.33	0.189189	6	7.24754e-12		2.18667	1.43	0.218654	12	1.8
	2.18833	1.32	0.187767	-6	7.19425e-12		2.18833	1.43	0.218654	0	1.6
	2.19	1.33	0.189189	6	0.4		2.19	1.44	0.220183	6	1.2
	2.19167	1.3	0.184922	-18	7.19425e-12		2.19167	1.41	0.215596	-18	1.8
	2.19333	1.31	0.186344	6	1.2		2.19333	1.43	0.218654	12	2
	2.195	1.31	0.186344	0	0.8		2.195	1.45	0.221713	12	1.8
	2.19667	1.32	0.187767	6	0.8		2.19667	1.45	0.221713	0	1.2
	2.19833	1.3	0.184922	-12	0.6		2.19833	1.43	0.218654	-12	1
	2.2	1.27	0.180654	-18	1.2		2.2	1.45	0.221713	12	1.6
	2.20167	1.31	0.186344	24	1.8		2.20167	1.45	0.221713	0	1.2
	2.20333	1.28	0.182077	-18	1.2		2.20333	1.45	0.221713	0	1.6
	2.205	1.31	0.186344	18	1.4		2.205	1.45	0.221713	0	1.6
	2.20667	1.27	0.180654	-24	1.4		2.20667	1.46	0.223242	6	1.2
	2.20833	1.28	0.182077	6	2.4		2.20833	1.45	0.221713	-6	1
	2.21	1.28	0.182077	0	2		2.21	1.45	0.221713	0	1.6
	2.21167	1.28	0.182077	0	2.6		2.21167	1.47	0.224771	12	1.6
	2.21333	1.29	0.183499	6	2.4		2.21333	1.48	0.2263	6	1.2
	2.215	1.29	0.183499	0	2.6		2.215	1.48	0.2263	0	1
	2.21667	1.29	0.183499	0	2		2.21667	1.47	0.224771	-6	0.8
	2.21833	1.28	0.182077	-6	2.4		2.21833	1.48	0.2263	6	1.6
	2.22	1.31	0.186344	18	2.8		2.22	1.49	0.227829	6	1
	2.22167	1.29	0.183499	-12	2.4		2.22167	1.49	0.227829	0	1.2
	2.22333	1.31	0.186344	12	2.8		2.22333	1.48	0.2263	-6	0.8
	2.225	1.32	0.187767	6	2.4		2.225	1.48	0.2263	0	1.6
	2.22667	1.3	0.184922	-12	2.4		2.22667	1.49	0.227829	6	1.4
	2.22833	1.31	0.186344	6	2.4		2.22833	1.5	0.229358	6	1.2
	2.23	1.33	0.189189	12	2.4		2.23	1.52	0.232416	12	0.4
	2.23167	1.34	0.190612	6	1.8		2.23167	1.5	0.229358	-12	-3.62365e-12
	2.23333	1.31	0.186344	-18	1.8		2.23333	1.51	0.230887	6	0.6
	2.235	1.32	0.187767	6	2.4		2.235	1.5	0.229358	-6	0.8
	2.23667	1.33	0.189189	6	2.4		2.23667	1.51	0.230887	6	0.6
	2.23833	1.34	0.190612	6	2.2		2.23833	1.49	0.227829	-12	0.2
	2.24	1.33	0.189189	-6	2		2.24	1.53	0.233945	24	0.4
	2.24167	1.36	0.193457	18	2		2.24167	1.51	0.230887	-12	-0.6
	2.24333	1.35	0.192034	-6	1.4		2.24333	1.52	0.232416	6	-0.2
	2.245	1.35	0.192034	0	2		2.245	1.51	0.230887	-6	-1.08711e-11
	2.24667	1.35	0.192034	0	1.4		2.24667	1.5	0.229358	-6	-0.2
	2.24833	1.36	0.193457	6	1.6		2.24833	1.51	0.230887	6	-0.2
	2.25	1.36	0.193457	0	1.2		2.25	1.51	0.230887	0	-0.2
	2.25167	1.37	0.194879	6	1.6		2.25167	1.53	0.233945	12	-0.2
	2.25333	1.35	0.192034	-12	1.2		2.25333	1.53	0.233945	0	-1
	2.255	1.38	0.196302	18	1.6		2.255	1.51	0.230887	-12	-1
	2.25667	1.39	0.197724	6	0.8		2.25667	1.51	0.230887	0	-0.2
	2.25833	1.38	0.196302	-6	1		2.25833	1.53	0.233945	12	-0.6
	2.26	1.41	0.200569	18	0.8		2.26	1.53	0.233945	0	-1.4
	2.26167	1.4	0.199147	-6	-0.2		2.26167	1.53	0.233945	0	-1
	2.26333	1.42	0.201991	12	-0.2		2.26333	1.53	0.233945	0	-1.6
	2.265	1.39	0.197724	-18	-0.6		2.265	1.52	0.232416	-6	-1.6
	2.26667	1.41	0.200569	12	0.8		2.26667	1.55	0.237003	18	-1.6
	2.26833	1.42	0.201991	6	-0.4		2.26833	1.53	0.233945	-12	-2
	2.27	1.43	0.203414	6	-0.2		2.27	1.55	0.237003	12	-2
	2.27167	1.43	0.203414	0	-0.8		2.27167	1.53	0.233945	-12	-2
	2.27333	1.43	0.203414	0	-0.8		2.27333	1.56	0.238532	18	-2.2
	2.275	1.44	0.204836	6	-1.2		2.275	1.55	0.237003	-6	-2.8
	2.27667	1.42	0.201991	-12	-1.4		2.27667	1.55	0.237003	0	-2.8
	2.27833	1.43	0.203414	6	-1		2.27833	1.52	0.232416	-18	-3
	2.28	1.42	0.201991	-6	-1		2.28	1.52	0.232416	0	-2.2
	2.28167	1.43	0.203414	6	-1.6		2.28167	1.53	0.233945	6	-2.8
	2.28333	1.43	0.203414	0	-1.4		2.28333	1.55	0.237003	12	-2.6
	2.285	1.44	0.204836	6	-1.4		2.285	1.53	0.233945	-12	-3.8
	2.28667	1.44	0.204836	0	-2		2.28667	1.52	0.232416	-6	-2.8
	2.28833	1.44	0.204836	0	-2		2.28833	1.51	0.230887	-6	-3
	2.29	1.43	0.203414	-6	-2.4		2.29	1.5	0.229358	-6	-2.6
	2.29167	1.43	0.203414	0	-1.8		2.29167	1.5	0.229358	0	-2.6
	2.29333	1.45	0.206259	12	-2		2.29333	1.52	0.232416	12	-2.6
	2.295	1.42	0.201991	-18	-2.6		2.295	1.5	0.229358	-12	-3.4
	2.29667	1.43	0.203414	6	-1.8		2.29667	1.49	0.227829	-6	-3.2
	2.29833	1.42	0.201991	-6	-2.2		2.29833	1.5	0.229358	6	-3
	2.3	1.44	0.204836	12	-1.8		2.3	1.5	0.229358	0	-3.31034
	2.30167	1.43	0.203414	-6	-2.6		2.30167	1.48	0.2263	-12	-3.42857
	2.30333	1.43	0.203414	0	-2.2		2.30333	1.48	0.2263	0	-3.11111
	2.305	1.42	0.201991	-6	-2.4		2.305	1.5	0.229358	12	-3.23077
	2.30667	1.44	0.204836	12	-2.2		2.30667	1.48	0.2263	-12	-3.84
	2.30833	1.42	0.201991	-12	-3.2		2.30833	1.46	0.223242	-12	-3.5
	2.31	1.4	0.199147	-12	-2.4		2.31	1.48	0.2263	12	-3.13043
	2.31167	1.39	0.197724	-6	-2.4		2.31167	1.45	0.221713	-18	-3.81818
	2.31333	1.39	0.197724	0	-1.8		2.31333	1.45	0.221713	0	-3.14286
	2.315	1.43	0.203414	24	-2.4		2.315	1.44	0.220183	-6
	2.31667	1.39	0.197724	-24	-3.2		2.31667	1.45	0.221713	6
	2.31833	1.41	0.200569	12	-2.6		2.31833	1.43	0.218654	-12
	2.32	1.39	0.197724	-12	-2.8		2.32	1.45	0.221713	12
	2.32167	1.39	0.197724	0	-2.6		2.32167	1.42	0.217125	-18
	2.32333	1.37	0.194879	-12	-2.6		2.32333	1.42	0.217125	0
	2.325	1.37	0.194879	0	-1.8		2.325	1.41	0.215596	-6
	2.32667	1.37	0.194879	0	-2.4		2.32667	1.4	0.214067	-6
	2.32833	1.38	0.196302	6	-1.6		2.32833	1.41	0.215596	6
	2.33	1.34	0.190612	-24	-2.4		2.33	1.38	0.211009	-18
	2.33167	1.36	0.193457	12	-2		2.33167	1.4	0.214067	12
	2.33333	1.36	0.193457	0	-2.4		2.33333	1.36	0.207951	-24
	2.335	1.34	0.190612	-12	-2		2.335	1.39	0.212538	18
	2.33667	1.34	0.190612	0	-1.8		2.33667	1.37	0.20948	-12
	2.33833	1.32	0.187767	-12	-1.6		2.33833	1.38	0.211009	6
	2.34	1.34	0.190612	12	-1.8		2.34	1.37	0.20948	-6
	2.34167	1.33	0.189189	-6	-2.2		2.34167	1.37	0.20948	0
	2.34333	1.32	0.187767	-6	-1.6		2.34333	1.35	0.206422	-12
	2.345	1.33	0.189189	6	-1.6		2.345	1.34	0.204893	-6
	2.34667	1.32	0.187767	-6	-1.6		2.34667	1.34	0.204893	0
	2.34833	1.33	0.189189	6	-1.8
	2.35	1.31	0.186344	-12	-1.8
	2.35167	1.32	0.187767	6	-1.6
	2.35333	1.31	0.186344	-6	-1.4
	2.355	1.31	0.186344	0	-1.4
	2.35667	1.28	0.182077	-18	-1
	2.35833	1.3	0.184922	12	-0.6
	2.36	1.28	0.182077	-12	-1
	2.36167	1.3	0.184922	12	-0.8
	2.36333	1.27	0.180654	-18	-0.8
	2.365	1.27	0.180654	0	-3.62395e-12
	2.36667	1.26	0.179232	-6	-0.8
	2.36833	1.27	0.180654	6	-3.62389e-12
	2.37	1.26	0.179232	-6	-0.6
	2.37167	1.26	0.179232	0	0.2
	2.37333	1.28	0.182077	12	-0.4
	2.375	1.25	0.177809	-18	-0.4
	2.37667	1.29	0.183499	24	1.08712e-11
	2.37833	1.26	0.179232	-18	-0.6
	2.38	1.24	0.176387	-12	-0.2
	2.38167	1.24	0.176387	0	0.4
	2.38333	1.26	0.179232	12	0.6
	2.385	1.25	0.177809	-6	0.2
	2.38667	1.26	0.179232	6	1
	2.38833	1.23	0.174964	-18	0.8
	2.39	1.23	0.174964	0	1
	2.39167	1.25	0.177809	12	1.2
	2.39333	1.24	0.176387	-6	0.8
	2.395	1.25	0.177809	6	1.2
	2.39667	1.23	0.174964	-12	1.2
	2.39833	1.24	0.176387	6	1.4
	2.4	1.23	0.174964	-6	1.6
	2.40167	1.25	0.177809	12	1.8
	2.40333	1.24	0.176387	-6	1.4
	2.405	1.26	0.179232	12	1.6
	2.40667	1.25	0.177809	-6	1.4
	2.40833	1.25	0.177809	0	2.4
	2.41	1.24	0.176387	-6	1.4
	2.41167	1.26	0.179232	12	2.4
	2.41333	1.27	0.180654	6	1.8
	2.415	1.23	0.174964	-24	1.6
	2.41667	1.26	0.179232	18	2.6
	2.41833	1.24	0.176387	-12	2.4
	2.42	1.27	0.180654	18	2.4
	2.42167	1.24	0.176387	-18	2
	2.42333	1.26	0.179232	12	2.4
	2.425	1.25	0.177809	-6	1.8
	2.42667	1.26	0.179232	6	2.4
	2.42833	1.25	0.177809	-6	2
	2.43	1.26	0.179232	6	2.8
	2.43167	1.27	0.180654	6	2.2
	2.43333	1.27	0.180654	0	2.2
	2.435	1.3	0.184922	18	2
	2.43667	1.3	0.184922	0	2.2
	2.43833	1.28	0.182077	-12	2
	2.44	1.29	0.183499	6	2.4
	2.44167	1.29	0.183499	0	2.4
	2.44333	1.3	0.184922	6	1.6
	2.445	1.31	0.186344	6	1.8
	2.44667	1.3	0.184922	-6	1.4
	2.44833	1.32	0.187767	12	2
	2.45	1.32	0.187767	0	1.2
	2.45167	1.32	0.187767	0	1.6
	2.45333	1.32	0.187767	0	1.4
	2.455	1.33	0.189189	6	1.2
	2.45667	1.37	0.194879	24	1
	2.45833	1.32	0.187767	-30	0
	2.46	1.36	0.193457	24	1.2
	2.46167	1.35	0.192034	-6	0.4
	2.46333	1.35	0.192034	0	0.6
	2.465	1.36	0.193457	6	0.6
	2.46667	1.38	0.196302	12	0.6
	2.46833	1.36	0.193457	-12	-0.4
	2.47	1.37	0.194879	6	0.4
	2.47167	1.36	0.193457	-6	-3.62365e-12
	2.47333	1.35	0.192034	-6	-3.62389e-12
	2.475	1.37	0.194879	12	0.2
	2.47667	1.36	0.193457	-6	-0.2
	2.47833	1.39	0.197724	18	-0.4
	2.48	1.37	0.194879	-12	-0.6
	2.48167	1.38	0.196302	6	-0.6
	2.48333	1.37	0.194879	-6	-0.4
	2.485	1.41	0.200569	24	-0.4
	2.48667	1.4	0.199147	-6	-1.4
	2.48833	1.4	0.199147	0	-1.4
	2.49	1.41	0.200569	6	-1.6
	2.49167	1.37	0.194879	-24	-1.4
	2.49333	1.39	0.197724	12	-1.4
	2.495	1.38	0.196302	-6	-1
	2.49667	1.4	0.199147	12	-1.4
	2.49833	1.38	0.196302	-12	-2
	2.5	1.4	0.199147	12	-1.6
	2.50167	1.39	0.197724	-6	-1.8
	2.50333	1.38	0.196302	-6	-2
	2.505	1.38	0.196302	0	-1.8
	2.50667	1.37	0.194879	-6	-1.6
	2.50833	1.38	0.196302	6	-1.4
	2.51	1.38	0.196302	0	-1.8
	2.51167	1.38	0.196302	0	-2.2
	2.51333	1.38	0.196302	0	-2
	2.515	1.39	0.197724	6	-2.6
	2.51667	1.36	0.193457	-18	-2
	2.51833	1.38	0.196302	12	-2.2
	2.52	1.37	0.194879	-6	-2.2
	2.52167	1.36	0.193457	-6	-2.2
	2.52333	1.36	0.193457	0	-2.2
	2.525	1.36	0.193457	0	-2.4
	2.52667	1.34	0.190612	-12	-2.8
	2.52833	1.36	0.193457	12	-1.6
	2.53	1.34	0.190612	-12	-2.4
	2.53167	1.36	0.193457	12	-2.4
	2.53333	1.35	0.192034	-6	-2.8
	2.535	1.34	0.190612	-6	-2.4
	2.53667	1.33	0.189189	-6	-2.2
	2.53833	1.32	0.187767	-6	-1.8
	2.54	1.34	0.190612	12	-1.8
	2.54167	1.3	0.184922	-24	-2.6
	2.54333	1.34	0.190612	24	-1.4
	2.545	1.31	0.186344	-18	-2.4
	2.54667	1.3	0.184922	-6	-2
	2.54833	1.3	0.184922	0	-2
	2.55	1.31	0.186344	6	-1.4
	2.55167	1.29	0.183499	-12	-2.8
	2.55333	1.29	0.183499	0	-1.6
	2.555	1.3	0.184922	6	-1.8
	2.55667	1.3	0.184922	0	-2
	2.55833	1.29	0.183499	-6	-2.2
	2.56	1.27	0.180654	-12	-1.8
	2.56167	1.28	0.182077	6	-1.8
	2.56333	1.25	0.177809	-18	-1.6
	2.565	1.29	0.183499	24	-0.8
	2.56667	1.25	0.177809	-24	-1.6
	2.56833	1.27	0.180654	12	-1.2
	2.57	1.26	0.179232	-6	-2
	2.57167	1.25	0.177809	-6	-1
	2.57333	1.24	0.176387	-6	-1.2
	2.575	1.22	0.173542	-12	-0.6
	2.57667	1.26	0.179232	24	-0.8
	2.57833	1.24	0.176387	-12	-1
	2.58	1.22	0.173542	-12	-0.8
	2.58167	1.22	0.173542	0	-0.2
	2.58333	1.23	0.174964	6	-0.2
	2.585	1.23	0.174964	0	-0.6
	2.58667	1.24	0.176387	6	0.2
	2.58833	1.23	0.174964	-6	-0.6
	2.59	1.21	0.172119	-12	-0.4
	2.59167	1.23	0.174964	12	-0.4
	2.59333	1.22	0.173542	-6	-0.4
	2.595	1.21	0.172119	-6	-0.4
	2.59667	1.2	0.170697	-6	-0.2
	2.59833	1.23	0.174964	18	0.2
	2.6	1.17	0.16643	-36	3.62335e-12
	2.60167	1.21	0.172119	24	1
	2.60333	1.2	0.170697	-6	3.62365e-12
	2.605	1.2	0.170697	0	0.8
	2.60667	1.19	0.169275	-6	1.81188e-11
	2.60833	1.2	0.170697	6	0.6
	2.61	1.18	0.167852	-12	0.4
	2.61167	1.2	0.170697	12	1.2
	2.61333	1.21	0.172119	6	1
	2.615	1.21	0.172119	0	0.8
	2.61667	1.19	0.169275	-12	0.6
	2.61833	1.17	0.16643	-12	1.4
	2.62	1.21	0.172119	24	1.6
	2.62167	1.19	0.169275	-12	1
	2.62333	1.21	0.172119	12	1
	2.625	1.18	0.167852	-18	0.6
	2.62667	1.21	0.172119	18	1.4
	2.62833	1.2	0.170697	-6	0.6
	2.63	1.21	0.172119	6	0.8
	2.63167	1.21	0.172119	0	0.8
	2.63333	1.2	0.170697	-6	1.2
	2.635	1.24	0.176387	24	1.6
	2.63667	1.21	0.172119	-18	0.4
	2.63833	1.21	0.172119	0	1.2
	2.64	1.19	0.169275	-12	1.4
	2.64167	1.21	0.172119	12	1.6
	2.64333	1.2	0.170697	-6	1.2
	2.645	1.2	0.170697	0	1.2
	2.64667	1.21	0.172119	6	1.2
	2.64833	1.23	0.174964	12	1.6
	2.65	1.22	0.173542	-6	1
	2.65167	1.21	0.172119	-6	1.2
	2.65333	1.24	0.176387	18	1.6
	2.655	1.2	0.170697	-24	1.2
	2.65667	1.22	0.173542	12	1.6
	2.65833	1.22	0.173542	0	1.2
	2.66	1.24	0.176387	12	1.2
	2.66167	1.25	0.177809	6	1.4
	2.66333	1.25	0.177809	0	0.6
	2.665	1.24	0.176387	-6	0.8
	2.66667	1.26	0.179232	12	1.2
	2.66833	1.25	0.177809	-6	0.6
	2.67	1.26	0.179232	6	1.2
	2.67167	1.24	0.176387	-12	1
	2.67333	1.24	0.176387	0	1.4
	2.675	1.25	0.177809	6	1.4
	2.67667	1.24	0.176387	-6	0.8
	2.67833	1.24	0.176387	0	0.8
	2.68	1.25	0.177809	6	1.6
	2.68167	1.27	0.180654	12	1.4
	2.68333	1.28	0.182077	6	0.8
	2.685	1.26	0.179232	-12	0.6
	2.68667	1.27	0.180654	6	1.4
	2.68833	1.28	0.182077	6	1
	2.69	1.27	0.180654	-6	0.6
	2.69167	1.27	0.180654	0	1
	2.69333	1.26	0.179232	-6	1
	2.695	1.26	0.179232	0	1.4
	2.69667	1.29	0.183499	18	1.2
	2.69833	1.28	0.182077	-6	0.6
	2.7	1.28	0.182077	0	0.6
	2.70167	1.29	0.183499	6	1.2
	2.70333	1.3	0.184922	6	0.4
	2.705	1.28	0.182077	-12	0.8
	2.70667	1.28	0.182077	0	1
	2.70833	1.28	0.182077	0	1
	2.71	1.31	0.186344	18	1
	2.71167	1.28	0.182077	-18	0.4
	2.71333	1.29	0.183499	6	1
	2.715	1.3	0.184922	6	1
	2.71667	1.29	0.183499	-6	1
	2.71833	1.31	0.186344	12	0.6
	2.72	1.31	0.186344	0	0.2
	2.72167	1.31	0.186344	0	0.2
	2.72333	1.31	0.186344	0	0.6
	2.725	1.29	0.183499	-12	0.4
	2.72667	1.28	0.182077	-6	1
	2.72833	1.32	0.187767	24	0.8
	2.73	1.32	0.187767	0	0.2
	2.73167	1.31	0.186344	-6	7.24754e-12
	2.73333	1.31	0.186344	0	0.2
	2.735	1.33	0.189189	12	7.24748e-12
	2.73667	1.32	0.187767	-6	7.24754e-12
	2.73833	1.31	0.186344	-6	-0.2
	2.74	1.32	0.187767	6	-0.2
	2.74167	1.32	0.187767	0	-0.2
	2.74333	1.33	0.189189	6	-0.6
	2.745	1.32	0.187767	-6	-0.4
	2.74667	1.32	0.187767	0	1.08714e-11
	2.74833	1.31	0.186344	-6	1.12462e-11
	2.75	1.34	0.190612	18	0.214286
	2.75167	1.31	0.186344	-18	-0.444444
	2.75333	1.34	0.190612	18	0.230769
	2.755	1.33	0.189189	-6	-0.48
	2.75667	1.33	0.189189	0	-0.25
	2.75833	1.33	0.189189	0	-0.26087
	2.76	1.33	0.189189	0	-0.272727
	2.76167	1.33	0.189189	0	-0.285714
	2.76333	1.34	0.190612	6	-0.3
	2.765	1.35	0.192034	6	-0.631579
	2.76667	1.32	0.187767	-18	-1
	2.76833	1.32	0.187767	0	0
	2.77	1.32	0.187767	0	0
	2.77167	1.34	0.190612	12	0
	2.77333	1.33	0.189189	-6	-0.857143
	2.775	1.34	0.190612	6	-0.461538
	2.77667	1.32	0.187767	-12	-1
	2.77833	1.33	0.189189	6	0
	2.78	1.32	0.187767	-6	-0.6
	2.78167	1.32	0.187767	0	-1.2079e-11
	2.78333	1.31	0.186344	-6	-1.35889e-11
	2.785	1.33	0.189189	12
	2.78667	1.31	0.186344	-12
	2.78833	1.3	0.184922	-6
	2.79	1.31	0.186344	6
	2.79167	1.29	0.183499	-12
	2.79333	1.31	0.186344	12
	2.795	1.32	0.187767	6
