# Supplementary material for: Hyponatraemia reversibly affects human myometrial contractility. An in vitro pilot study
Source: PLoS One. 2020 Jan 23;15(1):e0220020. doi: 10.1371/journal.pone.0220020 (PMC6977732; doi:10.1371/journal.pone.0220020)
Supplement: S1 Table — (XLSX) [file pone.0220020.s004.xlsx]

## Sheet: Biopsier_VM_LB_1
Patient_group	Age	BMI	sex	Pregnancy_week	Previous_caesarean	Parity	Infant_weight	Indication
1	36	22.5	M	38.5714	Y	1	3640	Maternal request
1	43	34.8	F	38.8571	Y	1	3620	Maternal request
1	39	20.3	F	39.5714	Y	1	4150	Maternal request
1	33	21	F	39.2857	N	0	3070	Maternal request
1	42	24.4	F	39.2857	N	0	3500	Maternal request
1	38	26.6	M	38.7143	Y	2	3850	Maternal request
1	36	22.2	F	38.8571	Y	1	3546	Maternal request
1	27	17.8	F	38.7143	Y	1	2988	Maternal request
1	29	18.4	F	39.1429	N	0	2958	Maternal request
1	37	39.7	F	38.2857	N	0	3970	Maternal request
2	30	21.6	M	38.4286	N	0	3540	Praevia
2	31	22	M	38.4286	Y	1	3620	Maternal request
2	37	24.7	F	38.2857	N	1	3630	Maternal request
2	32	30.2	M	38.8571	Y	1	4280	Maternal request
2	31	21.1	M	38	Y	2	3530	Previous CS
2	38	22.5	M	39.1429	N	0	4105	Maternal request
2	34	25.6	F	38.7143	Y	2	3970	Previous CS
