# Supplementary material for: Hyponatraemia reversibly affects human myometrial contractility. An in vitro pilot study
Source: PLoS One. 2020 Jan 23;15(1):e0220020. doi: 10.1371/journal.pone.0220020 (PMC6977732; doi:10.1371/journal.pone.0220020)
Supplement: S2 Table — (XLSX) [file pone.0220020.s005.xlsx]

## Sheet: Sammanställning_Oxytocin_LB
Pat	S120_O1 (%)	C136_O1 (%)	S120_O2 (%)	C136_O2 (%)	S120_O3 (%)	C136_O3 (%)
2	1	1	1	1	1	1
3	0.25	0	1	0	1	0
4	0	0	0	0	1	0.75
5	0	0.5	0.75	0.25	0.75	0.5
6	0	0	0.333333	0	0.666667	0
7	0	0	0.5	0.25	1	0.75
8	0	0	0.5	0.25	1	0.75
9	0	0	1	1	1	1
10	0	0	0	0	1	0.75
11	1	1	1	0.75
